# Supplementary material for: In silico identification of a core regulatory network of OCT4 in human embryonic stem cells using an integrated approach
Source: BMC Genomics. 2009 Jul 15;10:314. doi: 10.1186/1471-2164-10-314 (PMC2714862; doi:10.1186/1471-2164-10-314)
Supplement: Additional file 1 — Summary of the results of the individual studies. The table includes all genes identified by the OCT4, SOX2, and NANOG ChIP-on-chip experiments [12] and by the RNAi mediated silencing of OCT4 function with subsequent microarray analysis [16]. The yellow column shows the influence of OCT4 to the transcription rate of its target genes (0 = no influence, 1 = OCT4 enhances transcription, -1 = OCT4 suppresses transcription). The green columns indicate OCT4 binding to its target genes as published by Boyer et al. and as identified via the presented data validation; the numbers indicate the distance between the TSS of the appropriate gene and the closest peak. The red and blue columns are constructed analogue but show the results for the SOX2 and NANOG experiments. The light brown columns represent the results of the octamer and SOX-OCT joint motif mapping (0 = promoter region contains the motif, 1 = promoter region does not contain the motif, n.a. = promoter region was not tested; we tested only the promoter regions of OCT4 target genes as identified by the re-analyzed ChIP-on-chip and by the RNAi experiments). [file 1471-2164-10-314-S1.xls]

## Sheet: AllGenes_Summary
1	2	3	4	5	6	7	8	9	10	11
GeneName	EnsemblGeneID	RNAi_OCT4 [Babaie2007]	ChIP_OCT4 [Boyer2005]	ChIP_OCT4	ChIP_SOX2 [Boyer2005]	ChIP_SOX2	ChIP_NANOG [Boyer2005]	ChIP_NANOG	Motif-Octamer	Motif-SOX-OCT
13CDNA73	not_available	0	-	-	-	-	2003	-	n.a.	n.a.
182-FIP	ENSG00000108256	0	-	-	360	-	-	-	n.a.	n.a.
AASDH	ENSG00000157426	0	0	-	0	-	0	-	n.a.	n.a.
AASDHPPT	ENSG00000149313	-1	-	-	-	-	-	-	1	0
AASS	ENSG00000008311	1	-	-	-	-	-	-	1	1
ABCA5	ENSG00000154265	0	-	-	4936	5398	4936	5398	n.a.	n.a.
ABCA7	ENSG00000064687	-1	-	-	-	-	-	-	0	0
ABCB10	ENSG00000135776	0	-	-	3818	4622	3818	4622	n.a.	n.a.
ABCB7	ENSG00000131269	0	-	-	0	-	0	-	n.a.	n.a.
ABCF2	ENSG00000033050	0	-	-	31	487	31	208	n.a.	n.a.
ABCG2	ENSG00000118777	0	-	-	-	-	41	586	n.a.	n.a.
ABHD11	ENSG00000106077	0	-	-	4127	4309	2246	2944	n.a.	n.a.
ABHD12B	ENSG00000131969	1	-	-	-	-	-	-	1	1
ABHD2	ENSG00000140526	0	-	-	-	-	0	34	n.a.	n.a.
ABHD4	ENSG00000100439	-1	-	-	-	-	-	-	1	0
ABHD8	ENSG00000127220	0	-	-	5888	-	5888	-	n.a.	n.a.
ABHD9	ENSG00000105131	1	-	-	-	-	-	-	0	0
ABLIM1	ENSG00000099204	0	-	-	0	-	-	-	n.a.	n.a.
ABTB2	ENSG00000166016	0	820	1321	820	-	-	-	1	0
ACAD8	ENSG00000151498	1	-	-	-	-	-	-	0	0
ACADM	ENSG00000117054	0	-	-	-	-	799	-	n.a.	n.a.
ACAT2	ENSG00000120437	0	-	-	-	-	35	334	n.a.	n.a.
ACCN1	ENSG00000108684	0	-	-	-	70	675	1471	n.a.	n.a.
ACCN2	ENSG00000110881	0	-	-	-	-	5968	-	n.a.	n.a.
ACCN4	ENSG00000072182	0	6895	-	6895	-	6895	-	n.a.	n.a.
ACD	ENSG00000102977	0	5590	-	-	4749	-	-	n.a.	n.a.
ACIN1	ENSG00000100813	0	-	-	30	-	-	-	n.a.	n.a.
ACO2	ENSG00000100412	0	-	-	89	-	89	-	n.a.	n.a.
ACOX1	ENSG00000161533	0	-	-	140	389	-	389	n.a.	n.a.
ACOX3	ENSG00000087008	-1	-	-	-	-	-	-	0	0
ACSL4	ENSG00000068366	0	-	-	-	-	871	1258	n.a.	n.a.
ACTR1A	ENSG00000138107	0	-	-	0	103	0	103	n.a.	n.a.
ACTR1B	ENSG00000115073	0	-	-	-	-	812	1200	n.a.	n.a.
ACVRL1	ENSG00000139567	-1	-	-	-	-	-	-	1	0
ADAM15	ENSG00000143537	-1	-	-	-	-	-	-	0	0
ADAM19	ENSG00000135074	-1	-	-	-	-	-	-	1	0
ADAM28	ENSG00000042980	0	-	-	0	66	0	66	n.a.	n.a.
ADAMTS16	ENSG00000145536	0	528	914	528	914	291	-	1	0
ADAMTS19	ENSG00000145808	0	-	-	538	-	-	-	n.a.	n.a.
ADAMTS4	ENSG00000158859	0	-	-	-	-	381	-	n.a.	n.a.
ADAMTS5	ENSG00000154736	0	-	-	-	-	2144	-	n.a.	n.a.
ADAMTS9	ENSG00000163638	-1	-	-	-	-	-	-	1	1
ADAMTSL1	ENSG00000178031	0	63	91	0	91	0	-	0	1
ADAR	ENSG00000160710	0	-	1450	707	1197	707	1450	n.a.	n.a.
ADCY6	ENSG00000174233	1	-	-	-	-	-	-	1	0
ADD3	ENSG00000148700	0	55	-	2683	-	2033	-	n.a.	n.a.
ADFP	ENSG00000147872	0	-	2203	1923	2203	1489	2464	n.a.	n.a.
ADRA1A	ENSG00000120907	0	972	1514	972	1514	972	1514	1	1
ADRA2A	ENSG00000150594	0	369	1278	-	-	-	-	0	0
ADRBK2	ENSG00000100077	1	-	-	42	-	559	-	1	0
ADSL	ENSG00000100357	1	-	-	-	-	-	-	0	0
AG1	ENSG00000163386	-1	-	-	-	-	-	-	1	0
AGL	ENSG00000162688	-1	-	-	-	-	-	-	1	1
AGPAT4	ENSG00000026652	0	-	-	1115	-	-	-	n.a.	n.a.
AHDC1	ENSG00000126705	-1	-	-	-	-	-	-	1	0
AHNAK	ENSG00000124942	-1	-	-	-	-	-	-	1	0
AHSA1	ENSG00000100591	0	-	-	-	-	62	247	n.a.	n.a.
AIG1	ENSG00000146416	1	-	-	-	-	-	-	1	0
AIP1	ENSG00000023445	0	-	-	883	-	-	-	n.a.	n.a.
AK3	ENSG00000147853	1	-	-	983	-	708	-	1	0
AK3L2		0	-	-	-	-	-	1394	1	0
AKAP1	ENSG00000121057	1	-	-	-	-	-	-	1	0
AKR1C3	ENSG00000196139	-1	-	-	-	-	-	-	0	0
AKT1S1	ENSG00000204673	0	-	-	0	-	-	-	n.a.	n.a.
ALAD	ENSG00000148218	-1	-	-	-	-	-	-	1	0
ALAS2	ENSG00000158578	-1	-	-	-	-	-	-	1	0
ALCAM	ENSG00000170017	0	-	1815	582	-	302	1294	n.a.	n.a.
ALDH16A1	ENSG00000161618	0	-	-	966	-	966	-	n.a.	n.a.
ALDH1A3	ENSG00000184254	-1	-	-	-	-	-	-	1	0
ALDH2	ENSG00000111275	-1	-	-	-	-	-	-	1	0
ALDH3A2	ENSG00000072210	1	-	-	-	-	-	-	1	0
ALDH7A1	ENSG00000164904	0	-	-	0	193	-	193	n.a.	n.a.
ALG6	ENSG00000088035	1	-	-	-	830	-	-	1	0
ALG9	ENSG00000086848	0	-	-	-	-	7413	-	n.a.	n.a.
ALKBH	ENSG00000100601	0	0	-	-	-	0	-	n.a.	n.a.
ALOXE3	ENSG00000179148	0	576	-	-	-	-	-	n.a.	n.a.
ALPK3	ENSG00000136383	0	-	-	-	-	1423	1610	n.a.	n.a.
ALPL	ENSG00000162551	0	-	-	625	884	-	-	n.a.	n.a.
ALS2CR16	ENSG00000163597	0	-	-	-	-	93	-	n.a.	n.a.
AMFR	ENSG00000159461	-1	-	-	-	6463	-	-	0	1
AMIGO2	ENSG00000139211	0	6018	-	-	-	5739	-	n.a.	n.a.
AMOT	ENSG00000126016	0	-	-	-	-	310	611	n.a.	n.a.
AMOTL1	ENSG00000166025	0	-	3386	3090	-	637	-	n.a.	n.a.
AMOTL2	ENSG00000114019	-1	-	-	-	-	-	-	1	0
ANAPC4	ENSG00000053900	0	-	-	-	-	6536	-	n.a.	n.a.
ANGPT1	ENSG00000154188	0	-	-	-	-	0	-	n.a.	n.a.
ANKHD1	ENSG00000131503	1	2659	-	0	-	-	-	1	1
ANKHD1-EIF4EBP3	ENSG00000131503	0	-	2987	-	574	-	-	n.a.	n.a.
ANKMY2	ENSG00000106524	-1	-	-	-	173	2404	-	1	0
ANKRD1	ENSG00000148677	0	472	-	721	-	721	-	n.a.	n.a.
ANKRD11	ENSG00000167522	-1	-	-	-	-	-	-	1	0
ANKRD15	ENSG00000107104	0	2272	-	1597	-	1597	-	n.a.	n.a.
ANKRD17	ENSG00000132466	1	-	-	-	-	-	-	1	0
ANKRD6	ENSG00000135299	1	-	-	-	-	-	-	1	1
ANP32A	ENSG00000140350	0	-	-	2530	3109	2530	3398	n.a.	n.a.
ANP32B	ENSG00000136938	0	-	886	511	886	511	886	n.a.	n.a.
ANP32C	ENSG00000184701	0	-	-	-	-	6650	7099	n.a.	n.a.
ANXA1	ENSG00000135046	0	-	-	-	-	1668	-	n.a.	n.a.
ANXA11	ENSG00000122359	-1	-	-	-	-	-	-	1	1
ANXA8	ENSG00000186807	0	-	-	-	-	689	-	n.a.	n.a.
ANXA8L1	ENSG00000165390	0	-	-	-	-	-	-	n.a.	n.a.
ANXA9	ENSG00000143412	-1	-	-	-	-	-	-	0	0
AP1G1	ENSG00000166747	0	-	1182	-	-	0	-	n.a.	n.a.
AP1S2	ENSG00000182287	0	-	-	-	-	1967	-	n.a.	n.a.
AP2A1	ENSG00000196961	0	-	-	949	-	70	378	n.a.	n.a.
AP3B1	ENSG00000132842	0	-	845	802	-	0	-	n.a.	n.a.
AP3B2	ENSG00000103723	-1	-	-	-	-	-	-	1	1
APBA2BP	ENSG00000125967	-1	-	-	-	-	-	-	1	0
APBB1	ENSG00000166313	-1	-	362	-	-	-	-	1	0
APEX1	ENSG00000100823	0	-	-	0	-	-	330	n.a.	n.a.
APEX2	ENSG00000169188	0	-	-	-	-	396	-	n.a.	n.a.
APG4C	not_available	0	-	-	-	-	0	-	n.a.	n.a.
APH1A	ENSG00000117362	0	-	-	0	343	0	343	n.a.	n.a.
APLP2	ENSG00000084234	-1	-	-	-	-	3917	-	1	0
APOA1	ENSG00000118137	-1	-	-	-	-	-	-	1	1
APOA2	ENSG00000158874	0	-	-	-	-	1985	-	n.a.	n.a.
APOB	ENSG00000084674	0	-	-	-	-	3042	-	n.a.	n.a.
APOB48R	ENSG00000184730	0	-	-	2058	-	2058	-	n.a.	n.a.
APOBEC3B	ENSG00000179750	-1	-	-	-	-	-	-	0	1
APOBEC3D	ENSG00000198904	0	-	-	0	-	0	-	n.a.	n.a.
APOBEC3G	ENSG00000128394	0	6441	-	20	-	0	-	n.a.	n.a.
APOM	ENSG00000204444	0	-	-	-	-	2875	-	n.a.	n.a.
APP	ENSG00000142192	0	-	-	1345	-	-	-	n.a.	n.a.
AQP2	ENSG00000167580	0	-	-	4546	-	4546	4862	n.a.	n.a.
AQP9	ENSG00000103569	0	-	-	-	-	98	680	n.a.	n.a.
ARCH	not_available	0	-	-	-	-	0	-	n.a.	n.a.
ARF3	ENSG00000134287	0	-	-	7262	-	7660	-	n.a.	n.a.
ARF4	ENSG00000168374	0	-	-	0	-	0	201	n.a.	n.a.
ARF4L	ENSG00000175906	0	-	-	0	-	-	-	n.a.	n.a.
ARFGEF1	ENSG00000066777	0	-	-	4758	5338	-	-	n.a.	n.a.
ARHGAP1	ENSG00000175220	0	-	-	19	-	0	-	n.a.	n.a.
ARHGAP11A	ENSG00000198826	0	-	-	0	-	0	-	n.a.	n.a.
ARHGAP19	ENSG00000213390	0	-	-	-	-	0	-	n.a.	n.a.
ARHGAP28	ENSG00000088756	-1	-	-	-	-	-	-	0	1
ARHGAP29	ENSG00000137962	-1	-	-	-	-	-	-	1	1
ARHGAP8	ENSG00000186654	-1	-	-	-	-	-	-	0	0
ARHGEF17	ENSG00000110237	0	-	-	1177	-	-	-	n.a.	n.a.
ARID1B	ENSG00000049618	0	2966	3501	2966	3501	2686	3501	1	1
ARID3A	ENSG00000116017	-1	-	-	-	-	-	-	0	0
ARID4B	ENSG00000054267	0	-	-	0	-	-	-	n.a.	n.a.
ARIH1	ENSG00000166233	0	-	-	179	-	394	1340	n.a.	n.a.
ARL6	ENSG00000113966	0	-	3233	1024	-	1024	-	n.a.	n.a.
ARL7	ENSG00000188042	-1	-	-	-	-	-	-	1	0
ARMC4	ENSG00000169126	0	-	-	-	-	715	-	n.a.	n.a.
ARMC6	ENSG00000105676	0	-	-	803	-	803	-	n.a.	n.a.
ARMCX1	ENSG00000126947	0	-	-	-	-	0	-	n.a.	n.a.
ARMCX5	ENSG00000125962	0	0	-	-	-	-	-	n.a.	n.a.
ARNTL2	ENSG00000029153	0	-	-	325	-	-	-	n.a.	n.a.
ARPC5	ENSG00000162704	0	533	828	-	-	-	-	0	0
ARPM1	ENSG00000184378	0	-	-	2016	-	5759	-	n.a.	n.a.
ARRB2	ENSG00000141480	1	-	-	-	-	-	-	0	1
ARRDC3	ENSG00000113369	0	-	-	1027	-	-	-	n.a.	n.a.
ARSA	ENSG00000100299	-1	-	-	-	-	-	-	1	1
ARSD	ENSG00000006756	0	2000	2584	2000	-	546	1330	1	0
ARSF	ENSG00000062096	0	-	-	-	-	5346	-	n.a.	n.a.
ART3	ENSG00000156219	1	-	-	-	-	-	-	1	0
ARX	ENSG00000004848	0	2827	4144	-	-	3039	-	1	0
ASAH1	ENSG00000104763	-1	-	-	-	-	0	-	1	1
ASAM	ENSG00000166250	0	-	-	-	-	2816	3049	n.a.	n.a.
ASB1	ENSG00000065802	0	-	-	-	-	271	866	n.a.	n.a.
ASB18	ENSG00000182177	0	-	-	7352	7618	-	-	n.a.	n.a.
ASCC2	ENSG00000100325	0	-	-	-	-	3676	-	n.a.	n.a.
ASCL2	ENSG00000183734	0	6264	-	-	-	6589	-	n.a.	n.a.
ASNA1	ENSG00000198356	0	-	-	54	366	-	-	n.a.	n.a.
ASS1	ENSG00000130707	-1	-	-	-	-	-	-	1	0
ASTN2	ENSG00000148219	-1	-	-	-	-	-	-	1	0
ASXL1	ENSG00000171456	0	-	-	-	-	615	-	n.a.	n.a.
ASXL2	ENSG00000143970	1	-	-	-	-	-	-	1	0
ATAD2	ENSG00000156802	0	0	237	0	-	4	-	0	0
ATBF1	ENSG00000140836	0	518	-	4127	-	787	-	n.a.	n.a.
ATF3	ENSG00000162772	0	-	-	1806	-	-	-	n.a.	n.a.
ATF4	ENSG00000128272	0	-	104	0	383	72	383	n.a.	n.a.
ATF6	ENSG00000118217	0	-	-	980	-	-	-	n.a.	n.a.
ATOH1	ENSG00000172238	0	-	292	295	-	-	-	n.a.	n.a.
ATP11C	ENSG00000101974	0	-	-	-	-	518	-	n.a.	n.a.
ATP5F1	ENSG00000116459	0	-	-	0	272	0	-	n.a.	n.a.
ATP6AP1	ENSG00000071553	-1	-	-	-	-	-	-	1	1
ATP6V0D1	ENSG00000159720	-1	-	-	-	-	-	-	1	0
ATP6V0E1	ENSG00000113732	-1	-	-	-	-	-	-	0	1
ATP6V1A	ENSG00000114573	0	-	-	-	-	1431	-	n.a.	n.a.
ATP6V1D	ENSG00000100554	0	285	-	-	-	-	-	n.a.	n.a.
ATP6V1G1	ENSG00000136888	0	3693	-	3693	-	3693	-	n.a.	n.a.
ATP7B	ENSG00000123191	0	-	-	-	-	786	-	n.a.	n.a.
ATP9A	ENSG00000054793	-1	-	-	-	-	-	-	1	1
ATPIF1	ENSG00000130770	0	-	-	-	-	0	135	n.a.	n.a.
AUH	ENSG00000148090	0	461	1033	461	-	-	-	1	0
AURKB	ENSG00000178999	1	-	-	-	-	-	-	1	0
AVEN	ENSG00000169857	0	-	253	5	-	-	-	n.a.	n.a.
AXIN2	ENSG00000168646	0	-	-	-	-	0	243	n.a.	n.a.
AXUD1	ENSG00000144655	-1	-	-	-	-	-	-	1	1
AZI1	ENSG00000141577	0	-	-	123	-	-	-	n.a.	n.a.
B2M	ENSG00000166710	0	-	-	-	-	0	56	n.a.	n.a.
B3GALT4	ENSG00000203621	0	5087	-	5087	-	5087	-	n.a.	n.a.
B3GNT1	ENSG00000174684	-1	-	-	-	-	-	-	1	0
B4GALT6	ENSG00000118276	0	-	-	1883	-	453	-	n.a.	n.a.
BAG5	ENSG00000166170	0	39	349	-	-	39	349	0	1
BAMBI	ENSG00000095739	-1	425	710	425	710	425	710	1	0
BARD1	ENSG00000138376	1	-	-	-	-	-	-	1	1
BARHL2	ENSG00000143032	0	-	-	3889	-	-	-	n.a.	n.a.
BARX2	ENSG00000043039	0	-	-	-	-	658	-	n.a.	n.a.
BAT3	ENSG00000204463	0	-	-	-	-	0	58	n.a.	n.a.
BAT5	ENSG00000204427	0	-	379	327	362	-	-	n.a.	n.a.
BBP	not_available	0	-	-	-	-	0	-	n.a.	n.a.
BC006122	ENSG00000132763	0	-	-	0	-	-	-	n.a.	n.a.
BC007862	not_available	0	-	-	-	-	0	-	n.a.	n.a.
BC008141	ENSG00000213397	0	-	-	6148	-	-	-	n.a.	n.a.
BC008813	not_available	0	-	-	-	-	1686	-	n.a.	n.a.
BC009415	ENSG00000213397	0	-	-	422	-	702	-	n.a.	n.a.
BC010732	ENSG00000204609	0	662	-	-	-	903	-	n.a.	n.a.
BC012542	not_available	0	-	-	-	-	0	-	n.a.	n.a.
BC014776	not_available	0	-	-	-	-	0	-	n.a.	n.a.
BC014953	not_available	0	-	-	-	-	245	-	n.a.	n.a.
BC016825	ENSG00000134278	0	-	-	1198	-	-	-	n.a.	n.a.
BC018206	not_available	0	-	-	-	-	37	-	n.a.	n.a.
BC019341	not_available	0	-	-	-	-	274	-	n.a.	n.a.
BC020923	not_available	0	235	-	235	-	235	-	n.a.	n.a.
BC021127	ENSG00000136813	0	-	-	1023	-	1023	-	n.a.	n.a.
BC022357	ENSG00000177576	0	-	-	0	-	5355	-	n.a.	n.a.
BC022371	ENSG00000134717	0	-	-	1687	-	1687	-	n.a.	n.a.
BC023549	not_available	0	-	-	-	-	5159	-	n.a.	n.a.
BC026345	ENSG00000136541	0	16	-	0	-	0	-	n.a.	n.a.
BC029609	not_available	0	-	-	-	-	0	-	n.a.	n.a.
BC030245	ENSG00000196187	0	-	-	7436	-	7436	-	n.a.	n.a.
BC032347	ENSG00000176731	0	-	-	0	-	-	-	n.a.	n.a.
BC032958	not_available	0	-	-	672	-	-	-	n.a.	n.a.
BC033154	ENSG00000120334	0	-	-	26	-	26	-	n.a.	n.a.
BC034752	not_available	0	-	-	-	-	2489	-	n.a.	n.a.
BC039145	ENSG00000151233	0	-	-	635	-	635	-	n.a.	n.a.
BC040177	not_available	0	-	-	-	-	200	-	n.a.	n.a.
BC040993	not_available	0	-	-	-	-	519	-	n.a.	n.a.
BC044580	ENSG00000100890	0	-	-	329	-	67	-	n.a.	n.a.
BC045706	not_available	0	-	-	-	-	2242	-	n.a.	n.a.
BC046199	not_available	0	-	-	-	-	268	-	n.a.	n.a.
BC047782	ENSG00000214143	0	-	-	284	-	-	-	n.a.	n.a.
BC052341	ENSG00000054965	0	-	-	0	-	-	-	n.a.	n.a.
BC053996	not_available	0	-	-	-	-	2	-	n.a.	n.a.
BC056682	ENSG00000105821	0	-	-	2669	-	2669	-	n.a.	n.a.
BC060851	not_available	0	-	-	-	-	5493	-	n.a.	n.a.
BC060874	not_available	0	-	-	-	-	2688	-	n.a.	n.a.
BC061909	not_available	0	82	-	82	-	82	-	n.a.	n.a.
BC062632	ENSG00000205083	0	-	-	1637	-	-	-	n.a.	n.a.
BC063451	not_available	0	-	-	-	-	6294	-	n.a.	n.a.
BC064584	ENSG00000166435	0	-	-	0	-	-	-	n.a.	n.a.
BC064948	not_available	0	-	-	-	-	74	-	n.a.	n.a.
BC068520	not_available	0	-	-	124	-	-	-	n.a.	n.a.
BC069363	ENSG00000006377	0	3252	-	3532	-	3532	-	n.a.	n.a.
BC071771	ENSG00000196912	0	-	-	773	-	-	-	n.a.	n.a.
BC075857	not_available	0	-	-	-	-	0	-	n.a.	n.a.
BC080624	ENSG00000183600	0	742	-	-	-	742	-	n.a.	n.a.
BCAR1	ENSG00000050820	0	-	-	-	-	1828	-	n.a.	n.a.
BCAS1	ENSG00000064787	0	-	-	-	-	397	-	n.a.	n.a.
BCAT1	ENSG00000060982	0	-	1440	595	-	595	900	n.a.	n.a.
BCAT2	ENSG00000105552	-1	-	-	-	-	-	-	0	0
BCKDHA	ENSG00000142046	0	-	-	0	-	0	-	n.a.	n.a.
BCL2L12	ENSG00000126453	1	-	-	-	-	-	-	0	0
BCL7C	ENSG00000099385	-1	-	-	-	-	-	-	0	0
BCL9	ENSG00000116128	0	-	-	0	-	0	18	n.a.	n.a.
BCL9L	ENSG00000186174	0	-	-	-	-	5597	6124	n.a.	n.a.
BCLAF1	ENSG00000029363	0	-	-	1605	-	488	1016	n.a.	n.a.
BDH	ENSG00000161267	0	6964	-	6964	-	6964	-	n.a.	n.a.
BFSP1	ENSG00000125864	0	-	-	-	-	2622	-	n.a.	n.a.
BG1	ENSG00000103740	0	-	-	6075	-	6075	-	n.a.	n.a.
BGN	ENSG00000182492	-1	-	-	-	-	-	-	0	0
BHLHB5	ENSG00000180828	0	1095	287	815	2499	0	1684	0	0
BIRC5	ENSG00000089685	1	-	-	-	-	-	-	1	0
BLCAP	ENSG00000166619	0	20	242	-	-	0	242	1	0
BLZF1	ENSG00000117475	0	-	37	0	-	0	37	n.a.	n.a.
BM039	ENSG00000166451	1	-	-	-	-	-	-	1	1
BMF	ENSG00000104081	-1	-	4855	-	-	-	-	1	0
BMP2	ENSG00000125845	0	-	4667	4015	-	4015	4667	n.a.	n.a.
BMP4	ENSG00000125378	-1	-	-	-	-	-	-	1	0
BMP5	ENSG00000112175	0	-	-	0	-	0	106	n.a.	n.a.
BMP7	ENSG00000101144	-1	2639	-	2639	-	2639	-	1	1
BMPR2	ENSG00000204217	0	-	1302	918	-	918	1580	n.a.	n.a.
BMX	ENSG00000102010	0	-	-	148	-	-	-	n.a.	n.a.
BNIP1	ENSG00000113734	0	-	-	-	-	5128	-	n.a.	n.a.
BRCC2	ENSG00000139618	0	-	-	0	-	-	-	n.a.	n.a.
BRIP1	ENSG00000136492	0	-	-	224	-	-	-	n.a.	n.a.
BSCL2	ENSG00000168000	-1	-	-	-	-	713	-	1	0
BTBD6	ENSG00000184887	-1	-	-	-	-	-	-	1	1
BTG1	ENSG00000133639	0	-	-	0	-	-	-	n.a.	n.a.
BTG2	ENSG00000159388	-1	-	-	-	-	-	-	1	0
BTK	ENSG00000010671	0	-	-	4224	-	-	-	n.a.	n.a.
BUB1B	ENSG00000156970	0	5350	-	5350	-	5350	-	n.a.	n.a.
BUB3	ENSG00000154473	0	1189	1466	0	29	0	29	1	1
BXDC1	ENSG00000197498	1	-	-	-	-	-	-	1	1
BZW2	ENSG00000136261	0	-	-	-	-	1984	2307	n.a.	n.a.
C10orf117	ENSG00000173145	0	-	-	0	-	0	-	n.a.	n.a.
C10orf22	ENSG00000181915	0	-	226	-	-	7609	-	n.a.	n.a.
C10orf26	ENSG00000166272	-1	-	-	-	-	274	785	0	0
C10orf3	not_available	0	-	-	-	-	818	-	n.a.	n.a.
C10orf48	ENSG00000150051	0	483	-	-	-	-	-	n.a.	n.a.
C10orf7	ENSG00000151465	0	0	-	-	-	0	-	n.a.	n.a.
C10orf70	ENSG00000122873	0	-	-	4002	-	1981	-	n.a.	n.a.
C10orf78	ENSG00000156384	0	0	-	-	-	-	-	n.a.	n.a.
C10orf84	ENSG00000165669	0	-	-	37	-	-	-	n.a.	n.a.
C10orf97	ENSG00000148481	1	-	-	-	-	-	-	0	1
C11orf1	ENSG00000137720	0	-	-	-	-	0	-	n.a.	n.a.
C11orf56	ENSG00000051009	-1	-	-	-	-	-	-	0	0
C11orf9	ENSG00000124920	-1	-	-	-	-	-	-	1	0
C12orf14	ENSG00000139146	0	-	-	0	-	-	-	n.a.	n.a.
C12orf2	ENSG00000110925	0	882	-	882	-	882	-	n.a.	n.a.
C12orf45	ENSG00000151131	1	-	-	-	-	-	-	1	1
C12orf5	ENSG00000078237	-1	-	-	-	-	-	-	0	0
C13orf7	ENSG00000152193	0	185	496	0	770	0	496	1	1
C14orf10	ENSG00000092020	0	-	-	0	-	0	-	n.a.	n.a.
C14orf105	ENSG00000100557	0	-	-	0	-	0	3417	n.a.	n.a.
C14orf108	ENSG00000053770	0	-	-	0	-	-	-	n.a.	n.a.
C14orf11	ENSG00000129518	0	-	-	6973	-	-	-	n.a.	n.a.
C14orf114	not_available	0	-	-	-	-	739	-	n.a.	n.a.
C14orf115	ENSG00000133980	0	-	-	0	-	0	145	n.a.	n.a.
C14orf119	ENSG00000179933	0	-	-	0	-	-	-	n.a.	n.a.
C14orf122	ENSG00000100908	0	-	-	45	296	57	-	n.a.	n.a.
C14orf133	ENSG00000151445	0	-	-	-	-	0	168	n.a.	n.a.
C14orf138	ENSG00000100483	0	-	-	727	-	727	-	n.a.	n.a.
C14orf151	ENSG00000130235	0	6968	-	-	-	6968	-	n.a.	n.a.
C14orf153	ENSG00000127150	0	755	-	-	-	755	-	n.a.	n.a.
C14orf154	ENSG00000183576	-1	-	-	-	-	-	-	1	0
C14orf156	ENSG00000119705	0	0	-	-	-	0	-	n.a.	n.a.
C14orf159	ENSG00000133943	0	-	-	0	138	-	6136	n.a.	n.a.
C14orf9	ENSG00000165782	0	-	-	12	-	12	-	n.a.	n.a.
C15orf20	ENSG00000140451	0	-	-	0	-	-	-	n.a.	n.a.
C15orf24	ENSG00000134153	0	-	-	-	-	34	78	n.a.	n.a.
C15orf29	ENSG00000134152	0	3817	4333	3817	-	3817	4333	1	0
C16orf48	ENSG00000124074	0	0	329	-	-	-	-	1	0
C16orf57	ENSG00000103005	-1	-	-	-	-	-	-	0	0
C18orf23	not_available	0	-	-	-	-	1214	-	n.a.	n.a.
C18orf37	ENSG00000153391	0	-	-	0	-	0	-	n.a.	n.a.
C19orf14	not_available	0	-	-	-	-	209	-	n.a.	n.a.
C19orf44	ENSG00000105072	-1	-	-	-	-	-	-	1	0
C19orf58	ENSG00000130311	-1	-	-	-	-	-	259	1	0
C19orf6	ENSG00000182087	0	-	-	-	-	278	-	n.a.	n.a.
C1GALT1	ENSG00000106392	-1	-	-	-	-	-	-	0	0
C1orf16	ENSG00000116698	0	-	-	1768	-	-	-	n.a.	n.a.
C1orf198	ENSG00000119280	-1	-	-	-	-	-	-	1	0
C1orf21	ENSG00000116667	0	-	2656	2538	-	2538	2832	n.a.	n.a.
C1orf56	ENSG00000143443	-1	-	-	-	-	-	-	0	0
C1orf8	not_available	0	-	-	-	-	0	-	n.a.	n.a.
C1QA	ENSG00000173372	0	6596	6598	6596	6598	-	-	0	0
C1QTNF1	ENSG00000173918	-1	-	-	-	-	-	-	1	0
C1QTNF6	ENSG00000133466	-1	-	-	-	-	78	219	1	0
C1R	ENSG00000159403	-1	1262	-	-	-	-	-	0	0
C20orf103	ENSG00000125869	-1	-	-	-	-	-	-	0	0
C20orf132	ENSG00000101353	-1	-	-	-	-	-	-	1	0
C20orf175	ENSG00000042062	0	-	-	4925	-	4925	-	n.a.	n.a.
C20orf19	ENSG00000088970	1	-	-	-	-	-	-	0	0
C20orf23	ENSG00000089177	0	-	-	1220	521	1476	-	n.a.	n.a.
C20orf42	ENSG00000101311	0	-	-	-	-	0	-	n.a.	n.a.
C20orf52	ENSG00000125995	0	-	-	-	-	0	12	n.a.	n.a.
C20orf58	ENSG00000101198	-1	-	-	-	-	-	-	0	0
C20orf72	ENSG00000125871	1	-	-	-	-	-	6117	0	1
C20orf86	ENSG00000124227	0	-	-	-	-	555	1095	n.a.	n.a.
C20orf9	not_available	0	-	-	-	-	0	-	n.a.	n.a.
C20orf96	ENSG00000196476	0	-	-	0	1710	0	-	n.a.	n.a.
C21orf49	ENSG00000205930	0	-	-	0	-	-	-	n.a.	n.a.
C21orf59	ENSG00000159079	0	-	-	-	-	0	-	n.a.	n.a.
C21orf6	ENSG00000156253	0	-	-	-	-	5132	-	n.a.	n.a.
C21orf66	ENSG00000159086	0	-	-	0	-	-	-	n.a.	n.a.
C21orf88	ENSG00000184809	0	-	-	-	-	931	1525	n.a.	n.a.
C21orf91	ENSG00000154642	-1	-	-	-	-	-	-	1	1
C22orf13	ENSG00000138867	0	-	-	0	-	-	-	n.a.	n.a.
C22orf23	ENSG00000128346	-1	-	-	-	-	-	-	0	0
C2F	ENSG00000126749	1	-	-	-	-	-	-	1	0
C2orf11	ENSG00000162944	0	76	-	-	-	-	-	n.a.	n.a.
C2orf7	ENSG00000135617	0	-	-	-	-	294	263	n.a.	n.a.
C3orf10	ENSG00000134075	0	-	-	-	-	0	-	n.a.	n.a.
C3orf19	ENSG00000154781	0	-	-	-	-	0	-	n.a.	n.a.
C4BPA	ENSG00000123838	0	-	2574	2302	-	-	-	n.a.	n.a.
C5orf13	ENSG00000134986	1	-	-	-	-	-	-	1	1
C5orf4	ENSG00000170271	0	-	-	7357	-	7357	-	n.a.	n.a.
C5R1	ENSG00000197405	0	-	-	3582	-	-	-	n.a.	n.a.
C6orf108	ENSG00000112667	1	-	-	-	-	-	-	1	1
C6orf111	ENSG00000132424	0	890	-	0	-	0	-	n.a.	n.a.
C6orf117	ENSG00000135324	0	-	-	-	-	201	513	n.a.	n.a.
C6orf128	ENSG00000172738	0	665	394	-	-	-	-	1	0
C6orf130	ENSG00000124596	0	-	-	179	-	-	-	n.a.	n.a.
C6orf141	ENSG00000197261	0	-	861	234	1078	497	1078	n.a.	n.a.
C6orf152	ENSG00000135338	0	-	-	7604	-	7328	-	n.a.	n.a.
C6orf166	ENSG00000135334	0	-	-	360	-	116	-	n.a.	n.a.
C6orf192	ENSG00000146409	1	-	-	-	-	-	-	1	0
C6orf204	ENSG00000111860	0	-	-	0	-	0	-	n.a.	n.a.
C6orf21	ENSG00000096141	0	-	-	3921	-	-	-	n.a.	n.a.
C6orf32	ENSG00000111913	0	-	-	-	-	2160	-	n.a.	n.a.
C6orf57	ENSG00000154079	1	-	-	-	-	-	-	0	0
C6orf64	ENSG00000112167	0	-	-	-	-	491	-	n.a.	n.a.
C6orf72	ENSG00000055211	0	-	-	179	-	-	-	n.a.	n.a.
C6orf78	ENSG00000164451	0	-	-	-	-	1194	-	n.a.	n.a.
C7orf16	ENSG00000106341	0	1124	1361	1124	-	1124	1361	1	0
C7orf33	ENSG00000170279	0	305	174	305	-	305	842	1	1
C7orf35	not_available	0	-	-	-	-	0	-	n.a.	n.a.
C8orf13	ENSG00000154319	-1	-	-	-	-	-	-	1	0
C8orf4	ENSG00000176907	1	-	-	-	3502	-	-	1	1
C9orf114	ENSG00000198917	1	-	-	-	-	-	6848	1	0
C9orf138	ENSG00000155875	1	-	-	-	-	-	-	1	1
C9orf19	ENSG00000122694	0	-	-	-	-	1118	1249	n.a.	n.a.
C9orf43	ENSG00000157653	0	-	-	62	-	-	-	n.a.	n.a.
C9orf5	ENSG00000106771	0	-	-	0	-	0	-	n.a.	n.a.
C9orf61	ENSG00000135063	-1	-	-	-	-	-	-	0	0
C9orf68	ENSG00000106686	-1	-	153	-	-	-	-	0	1
C9orf74	ENSG00000167118	0	6029	-	6029	-	6029	-	n.a.	n.a.
C9orf76	ENSG00000178966	0	-	-	1555	-	-	-	n.a.	n.a.
C9orf79	ENSG00000177992	0	-	-	-	-	3336	-	n.a.	n.a.
C9orf82	ENSG00000120159	0	-	-	-	-	66	-	n.a.	n.a.
C9orf93	ENSG00000164989	0	-	-	0	660	-	-	n.a.	n.a.
C9orf95	ENSG00000106733	-1	-	-	-	-	-	-	0	1
C9orf97	ENSG00000136925	-1	126	300	5	-	-	-	1	0
CA14	ENSG00000118298	0	-	-	799	-	1058	-	n.a.	n.a.
CA2	ENSG00000104267	0	1710	1955	1710	1955	1710	1955	1	0
CA4	ENSG00000167434	0	6876	7188	6876	-	6876	7188	1	0
CA5A	ENSG00000174990	1	-	-	-	-	-	-	1	0
CA8	ENSG00000178538	0	-	-	258	-	478	-	n.a.	n.a.
CABLES1	ENSG00000134508	0	1761	-	1761	1193	1761	1472	n.a.	n.a.
CACNA1A	ENSG00000141837	0	-	-	412	951	412	-	n.a.	n.a.
CACNA1G	ENSG00000006283	0	1780	-	-	-	-	-	n.a.	n.a.
CACNA2D1	ENSG00000153956	0	953	1256	953	1256	678	1745	1	0
CACNG8	ENSG00000142408	0	-	-	-	-	894	-	n.a.	n.a.
CALB1	ENSG00000104327	0	-	-	-	-	3389	-	n.a.	n.a.
CALCA	ENSG00000110680	0	-	-	-	-	1436	-	n.a.	n.a.
CALCOCO1	ENSG00000012822	-1	-	-	-	-	-	-	1	0
CALCR	ENSG00000004948	-1	-	-	-	-	-	-	1	1
CALCRL	ENSG00000064989	0	-	-	-	-	0	14	n.a.	n.a.
CALD1	ENSG00000122786	0	-	-	-	-	0	148	n.a.	n.a.
CALM2	ENSG00000143933|ENSG00000160014|ENSG00000198668	0	-	-	1754	-	1754	-	n.a.	n.a.
CALM3	ENSG00000160014	0	-	-	-	-	-	-	n.a.	n.a.
CALR	ENSG00000179218	0	-	-	0	-	0	-	n.a.	n.a.
CAP2	ENSG00000112186	-1	-	-	-	-	-	-	0	1
CAPN2	ENSG00000162909	1	-	-	-	-	-	-	1	1
CAPN6	ENSG00000077274	-1	-	-	-	-	-	-	1	0
CAPON	ENSG00000198929	0	5812	-	-	-	-	-	n.a.	n.a.
CAPZA2	ENSG00000198898	0	4834	-	4834	-	4834	-	n.a.	n.a.
CASK	ENSG00000147044	-1	-	-	-	-	-	-	1	1
CASP10	ENSG00000003400	0	-	-	63	-	-	-	n.a.	n.a.
CASP3	ENSG00000164305	1	-	-	-	-	-	-	1	1
CASP9	ENSG00000132906	0	-	-	1980	-	2213	-	n.a.	n.a.
CAV1	ENSG00000105974	0	-	-	-	-	901	2489	n.a.	n.a.
CBFA2T2	ENSG00000078699	-1	-	-	-	-	-	-	0	0
CBWD1	ENSG00000147996	0	-	-	-	-	0	-	n.a.	n.a.
CBWD2	ENSG00000136682	0	-	-	-	-	0	-	n.a.	n.a.
CBX2	ENSG00000173894	0	-	-	1145	-	-	-	n.a.	n.a.
CBX3	ENSG00000122565	0	-	1185	336	-	260	-	n.a.	n.a.
CBX5	ENSG00000094916	0	-	-	0	-	0	-	n.a.	n.a.
CBX8	ENSG00000141570	0	7298	-	7298	-	-	-	n.a.	n.a.
CCAR1	ENSG00000060339	1	-	-	-	3248	-	-	1	1
CCDC113	ENSG00000103021	-1	-	-	-	-	-	-	1	0
CCDC12	ENSG00000160799	0	-	-	-	-	0	-	n.a.	n.a.
CCDC15	ENSG00000149548	-1	-	-	-	-	-	-	1	0
CCDC6	ENSG00000108091	0	1909	-	-	-	590	1090	n.a.	n.a.
CCDC81	ENSG00000149201	-1	-	-	-	-	-	-	1	0
CCDC92	ENSG00000119242	-1	-	800	-	800	-	800	1	0
CCDC99	ENSG00000040275	1	-	-	-	-	-	-	0	1
CCL2	ENSG00000108691	0	72	371	72	371	0	371	1	1
CCL22	ENSG00000102962	1	-	-	-	-	-	-	1	0
CCNA2	ENSG00000145386	1	-	-	-	-	-	-	1	0
CCND1	ENSG00000110092	0	-	-	0	-	-	-	n.a.	n.a.
CCND2	ENSG00000118971	-1	-	-	-	-	-	-	1	1
CCNDBP1	ENSG00000166946	-1	-	-	-	-	-	-	0	1
CCNE2	ENSG00000175305	0	-	-	-	-	815	1108	n.a.	n.a.
CCNG2	ENSG00000138764	-1	-	-	-	-	-	-	1	0
CCR6	ENSG00000112486	1	-	-	-	-	-	-	1	0
CCT6B	ENSG00000132141	0	-	-	-	-	0	66	n.a.	n.a.
CCT7	ENSG00000135624	0	-	-	-	-	526	-	n.a.	n.a.
CD24	ENSG00000185275	1	-	-	-	-	-	-	1	1
CD27	ENSG00000139193	-1	-	-	-	-	-	-	0	1
CD46	ENSG00000117335	1	-	-	-	-	-	-	1	1
CD59	ENSG00000085063	-1	-	-	-	-	-	-	1	0
CD69	ENSG00000110848	1	-	-	-	-	-	-	1	1
CD72	ENSG00000137101	-1	-	-	-	-	-	-	1	0
CD82	ENSG00000085117	0	5611	6047	5611	6047	5830	6047	1	0
CD99	ENSG00000002586	-1	-	-	-	-	-	-	1	0
CD99L2	ENSG00000102181	0	3550	-	3550	-	3550	-	n.a.	n.a.
CDC14B	ENSG00000081377	0	676	-	676	-	412	-	n.a.	n.a.
CDC14C	ENSG00000081377	0	-	-	-	925	-	1743	n.a.	n.a.
CDC16	ENSG00000130177	0	-	-	-	-	3742	5288	n.a.	n.a.
CDC2	ENSG00000170312	0	-	-	0	-	0	-	n.a.	n.a.
CDC20	ENSG00000117399	1	-	-	-	-	-	2315	1	1
CDC25A	ENSG00000164045	1	-	-	-	-	-	-	1	1
CDC25C	ENSG00000158402	1	-	-	-	-	-	-	1	1
CDC42BPA	ENSG00000143776	0	-	-	989	-	-	-	n.a.	n.a.
CDC42EP1	ENSG00000128283	-1	-	-	-	-	-	-	0	0
CDC42EP3	ENSG00000163171	-1	-	-	-	-	-	-	1	1
CDC42EP4	ENSG00000179604	0	-	-	-	-	730	-	n.a.	n.a.
CDC45L	ENSG00000093009	0	-	-	0	-	0	46	n.a.	n.a.
CDC7	ENSG00000097046	0	379	626	118	626	118	626	1	0
CDCA3	ENSG00000111665	1	-	-	-	-	-	-	0	1
CDH1	ENSG00000039068	0	3491	4403	-	-	3491	4403	0	0
CDH11	ENSG00000140937	-1	-	-	-	320	-	-	1	0
CDH2	ENSG00000170558	0	-	-	744	1784	1036	-	n.a.	n.a.
CDH24	ENSG00000139880	-1	-	-	-	-	-	-	1	0
CDH3	ENSG00000062038	0	-	1885	0	1610	-	-	n.a.	n.a.
CDH6	ENSG00000113361	0	-	-	0	-	-	-	n.a.	n.a.
CDH9	ENSG00000113100	0	-	110	0	162	0	110	n.a.	n.a.
CDK6	ENSG00000105810	0	-	-	1491	-	1212	-	n.a.	n.a.
CDKAL1	ENSG00000145996	0	-	-	3884	-	-	-	n.a.	n.a.
CDKL2	ENSG00000138769	-1	-	-	-	-	-	-	1	0
CDKN1A	ENSG00000124762	-1	-	-	-	-	-	-	0	0
CDKN2B	ENSG00000147883	-1	-	-	-	-	-	-	1	0
CDKN3	ENSG00000100526	1	-	-	-	-	-	-	1	0
CDS2	ENSG00000101290	0	-	-	-	-	422	827	n.a.	n.a.
CDW92	ENSG00000070214	0	1986	-	1986	-	1986	-	n.a.	n.a.
CDX1	ENSG00000113722	0	23	334	-	-	23	334	1	1
CDX2	ENSG00000165556	-1	1917	2166	-	-	0	2166	1	1
CDX4	ENSG00000131264	0	-	378	0	-	0	378	n.a.	n.a.
CDYL	ENSG00000153046	0	1762	2077	922	2077	922	3340	1	1
CEBPZ	ENSG00000115816	0	-	-	-	1260	0	48	n.a.	n.a.
CECR6	ENSG00000183307	-1	-	-	-	-	-	-	0	0
CEI	ENSG00000186493	0	801	-	1504	-	1504	-	n.a.	n.a.
CENTA2	ENSG00000184060	-1	-	-	-	-	-	-	1	1
CENTB1	ENSG00000072818	1	-	-	-	-	-	-	0	0
CEPT1	ENSG00000134255	0	-	-	-	-	780	-	n.a.	n.a.
CER1	ENSG00000147869	-1	-	2986	0	339	0	928	1	0
CERKL	ENSG00000188452	0	262	818	-	-	262	537	1	1
CETN3	ENSG00000153140	0	-	973	427	-	701	-	n.a.	n.a.
CFC1	ENSG00000136698	0	-	-	-	-	628	-	n.a.	n.a.
CFL1	ENSG00000172757	0	-	-	0	-	23	-	n.a.	n.a.
CGAT1_HUMAN	ENSG00000147408	-1	-	-	-	-	-	-	1	0
CGI-37	ENSG00000132603	0	-	-	0	-	0	-	n.a.	n.a.
CGI-62	not_available	0	-	-	-	-	19	-	n.a.	n.a.
CGNL1	ENSG00000128849	-1	-	-	-	-	-	-	0	0
CHC1	ENSG00000180198	1	-	-	-	-	-	-	0	0
CHCHD3	ENSG00000106554	1	-	-	-	-	-	-	1	1
CHCHD5	ENSG00000125611	0	-	-	-	-	0	208	n.a.	n.a.
CHD2	ENSG00000173575	0	-	1623	-	-	0	67	n.a.	n.a.
CHEK2	ENSG00000183765	1	-	1827	-	1827	-	1827	0	0
CHES1	ENSG00000053254	0	-	-	7046	-	1451	-	n.a.	n.a.
CHM	ENSG00000188419	0	-	-	-	-	0	51	n.a.	n.a.
CHN1	ENSG00000128656	1	-	-	-	-	-	-	1	1
CHN2	ENSG00000106069	0	-	-	4414	4516	3229	3964	n.a.	n.a.
CHRM5	ENSG00000184984	0	-	-	6929	-	-	-	n.a.	n.a.
CHRNA1	ENSG00000138435	0	7216	-	7216	-	7216	-	n.a.	n.a.
CHRNB3	ENSG00000147432	0	-	-	1416	-	-	-	n.a.	n.a.
CHRNE	ENSG00000108556	0	-	-	6037	-	5573	-	n.a.	n.a.
CHST4	ENSG00000140835	0	-	-	-	-	0	259	n.a.	n.a.
CHST5	ENSG00000135702	0	577	-	-	-	-	-	n.a.	n.a.
CITED2	ENSG00000164442	-1	-	-	-	-	815	-	1	1
CKAP4	ENSG00000136026	-1	-	-	-	-	-	-	1	0
CKMT1	ENSG00000168775	1	-	-	-	-	-	-	0	0
CKS1B	ENSG00000173207	1	-	-	-	-	-	-	1	0
CKS2	ENSG00000123975	0	-	-	-	-	0	436	n.a.	n.a.
CLDN1	ENSG00000163347	0	-	3537	-	-	3010	-	n.a.	n.a.
CLDN11	ENSG00000013297	-1	-	-	-	-	-	-	1	0
CLDN4	ENSG00000189143	-1	-	-	-	-	-	-	0	0
CLDN6	ENSG00000184697	0	-	-	-	-	3225	-	n.a.	n.a.
CLEC1B	ENSG00000165682	0	-	-	3626	-	3626	-	n.a.	n.a.
CLEC3A	ENSG00000166509	0	521	-	-	-	-	-	n.a.	n.a.
CLEC7A	ENSG00000172243	0	1067	1527	-	-	1067	-	1	1
CLIC1	ENSG00000096238	0	-	-	-	-	2168	28	n.a.	n.a.
CLIC4	ENSG00000169504	0	-	-	1042	-	593	1284	n.a.	n.a.
CLN3	ENSG00000188603	0	-	-	0	-	0	54	n.a.	n.a.
CLU	ENSG00000120885	1	-	-	-	-	-	-	1	0
CMTM7	ENSG00000153551	-1	-	-	-	-	-	-	1	1
CNAP1	not_available	0	-	-	-	-	0	-	n.a.	n.a.
CNN2	ENSG00000064666	0	-	-	-	-	4444	-	n.a.	n.a.
CNN3	ENSG00000117519	0	-	-	-	-	1388	1457	n.a.	n.a.
CNOT4	ENSG00000080802	-1	-	452	-	-	-	-	1	1
CNOT8	ENSG00000155508	0	-	-	189	-	262	-	n.a.	n.a.
CNTNAP3	ENSG00000106714	0	1321	-	-	-	1041	-	n.a.	n.a.
COASY	ENSG00000068120	1	-	-	-	-	-	-	1	0
COG7	ENSG00000168434	0	-	-	-	-	0	-	n.a.	n.a.
COL11A1	ENSG00000060718	-1	-	-	-	-	-	-	1	1
COL12A1	ENSG00000111799	0	7204	-	6964	7390	6964	7390	n.a.	n.a.
COL18A1	ENSG00000182871	-1	-	-	-	-	-	-	1	0
COL1A1	ENSG00000108821	-1	-	-	-	-	-	-	1	0
COL21A1	ENSG00000124749	0	-	-	978	-	497	-	n.a.	n.a.
COL2A1	ENSG00000139219	-1	-	-	-	-	-	-	1	0
COL4A1	ENSG00000187498	-1	-	-	-	4208	-	-	1	0
COL4A2	ENSG00000134871	-1	-	-	-	-	-	-	1	1
COL4A5	ENSG00000188153	0	-	-	-	-	144	-	n.a.	n.a.
COL4A6	ENSG00000197565	0	-	-	-	-	570	-	n.a.	n.a.
COL6A2	ENSG00000142173	-1	-	-	-	-	-	-	0	0
COL7A1	ENSG00000114270	0	-	-	-	-	0	-	n.a.	n.a.
COL8A1	ENSG00000144810	0	-	4569	-	-	4268	4569	n.a.	n.a.
COL9A2	ENSG00000049089	-1	-	-	-	-	-	-	0	1
COL9A3	ENSG00000092758	-1	-	-	-	-	-	-	0	0
COMMD3	ENSG00000148444	0	1289	1477	1289	-	980	-	1	0
COMMD7	ENSG00000149600	0	5773	6225	5545	-	5545	6225	1	0
COPB	ENSG00000129083	0	-	-	0	-	-	-	n.a.	n.a.
COPE	ENSG00000105669	0	-	-	-	-	0	124	n.a.	n.a.
COPS7A	ENSG00000111652	0	-	-	0	-	-	-	n.a.	n.a.
CORO1C	ENSG00000110880	-1	-	-	-	-	-	-	1	0
COTL1	ENSG00000103187	0	-	-	-	-	165	2082	n.a.	n.a.
COX6A1	ENSG00000111775	0	-	-	-	-	0	62	n.a.	n.a.
CP110	ENSG00000103540	0	-	-	-	-	0	-	n.a.	n.a.
CPA5	ENSG00000158525	0	-	-	-	-	333	-	n.a.	n.a.
CPB1	ENSG00000153002	0	3251	3476	-	4468	-	-	0	1
CPE	ENSG00000109472	-1	-	-	-	-	-	-	1	0
CPS1	ENSG00000021826	0	901	-	901	-	901	-	n.a.	n.a.
CPT1A	ENSG00000110090	0	1261	1572	1261	1572	1261	1572	1	0
CRADD	ENSG00000169372	-1	-	-	-	-	-	-	1	1
CREB3L4	ENSG00000143578	0	-	-	0	-	-	-	n.a.	n.a.
CREG2	ENSG00000175874	0	-	-	1645	-	-	-	n.a.	n.a.
CRIM1	ENSG00000150938	0	-	-	3444	-	-	-	n.a.	n.a.
CRIP1	ENSG00000213145	-1	-	-	-	-	-	-	1	1
CRK7	ENSG00000167258	0	-	-	564	-	-	-	n.a.	n.a.
CRSP3	ENSG00000112282	0	-	-	-	-	367	-	n.a.	n.a.
CRSP6	ENSG00000042429	0	-	-	0	-	-	-	n.a.	n.a.
CRTC3	ENSG00000140577	-1	-	-	-	-	-	-	0	0
CRYAB	ENSG00000109846	-1	-	-	-	-	-	-	0	0
CRYBA2	ENSG00000163499	0	-	-	-	-	270	-	n.a.	n.a.
CRYBA4	ENSG00000196431	0	-	-	-	-	4419	-	n.a.	n.a.
CRYBB1	ENSG00000100122	0	-	-	-	-	483	-	n.a.	n.a.
CRYGD	ENSG00000118231	1	-	-	-	-	-	-	1	1
CRYZ	ENSG00000116791	0	-	-	-	-	475	-	n.a.	n.a.
CS	ENSG00000062485	0	-	-	-	-	0	155	n.a.	n.a.
CSAD	ENSG00000139631	0	1353	5222	1073	5222	1073	5222	1	0
CSE1L	ENSG00000124207	1	-	-	-	-	-	-	1	0
CSF3	ENSG00000108342	1	-	-	-	-	-	-	1	0
CSGlcA-T	ENSG00000033100	0	-	-	4484	-	4959	-	n.a.	n.a.
CSH1	ENSG00000136488	1	-	-	-	-	-	-	0	0
CSK	ENSG00000103653	-1	-	-	-	-	-	-	1	1
CSMD3	ENSG00000164796	0	64	1199	344	-	64	1199	0	1
CSNK1E	ENSG00000213923	0	-	-	590	-	1544	-	n.a.	n.a.
CSPG2	ENSG00000038427	0	-	-	321	-	34	-	n.a.	n.a.
CSPP1	ENSG00000104218	-1	-	-	-	-	-	-	1	1
CST3	ENSG00000101439	-1	-	-	-	-	-	-	1	0
CST4	ENSG00000101441	-1	-	-	-	-	-	-	1	1
CSTF1	ENSG00000101138	0	-	-	-	-	0	-	n.a.	n.a.
CSTF3	ENSG00000176102	0	-	-	-	-	12	-	n.a.	n.a.
CTBP2	ENSG00000175029	-1	-	-	-	-	-	-	1	0
CTDSP1	ENSG00000144579	-1	-	-	-	-	-	-	0	0
CTGF	ENSG00000118523	0	1520	1744	1013	1744	0	1744	1	1
CTH	ENSG00000116761	0	-	5791	0	-	-	-	n.a.	n.a.
CTMP	ENSG00000159445	0	-	-	283	-	-	-	n.a.	n.a.
CTNNBIP1	ENSG00000178585	-1	-	-	-	-	-	-	0	0
CTSH	ENSG00000103811	-1	-	-	-	-	-	-	1	0
CTSL1	ENSG00000135047	-1	-	-	-	-	-	-	1	1
CTSL2	ENSG00000136943	-1	-	-	-	-	6151	6999	0	0
CTTNBP2	ENSG00000077063	0	-	-	-	-	1688	-	n.a.	n.a.
CUGBP2	ENSG00000048740	0	-	-	-	-	216	791	n.a.	n.a.
CUL1	ENSG00000055130	1	-	-	-	4265	-	-	0	0
CUL7	ENSG00000044090	-1	-	-	-	-	-	-	0	0
CUTC	ENSG00000119929	1	-	-	-	-	-	-	1	0
CUZD1	ENSG00000138161	0	0	-	-	-	-	-	n.a.	n.a.
CXADR	ENSG00000154639	0	-	-	-	-	879	-	n.a.	n.a.
CXCL5	ENSG00000163735	-1	-	-	0	-	-	-	1	0
CXCR4	ENSG00000121966	-1	-	-	-	-	-	-	0	1
CXorf1	ENSG00000185417	-1	-	-	-	-	-	-	1	0
CXorf26	ENSG00000102390	0	0	22	-	-	0	22	1	0
CXorf35	not_available	1	-	-	-	-	-	-	n.a.	n.a.
CXXC6	ENSG00000138336	1	-	-	-	-	-	-	1	0
CYB5-M	not_available	0	-	-	-	-	0	-	n.a.	n.a.
CYB5R1	ENSG00000159348	-1	-	-	-	-	-	-	1	0
CYB5R2	ENSG00000166394	0	-	-	608	-	-	-	n.a.	n.a.
CYFIP1	ENSG00000068793	-1	-	-	-	-	-	-	1	0
CYLD	ENSG00000083799	0	-	-	-	-	0	-	n.a.	n.a.
CYP1A1	ENSG00000140465	0	-	-	923	1162	-	-	n.a.	n.a.
CYP1B1	ENSG00000138061	-1	-	-	-	-	130	-	1	0
CYP24A1	ENSG00000019186	0	-	-	-	-	557	1018	n.a.	n.a.
CYP26B1	ENSG00000003137	0	692	-	-	-	-	-	n.a.	n.a.
CYP2R1	ENSG00000186104	0	-	-	-	-	0	-	n.a.	n.a.
CYP2S1	ENSG00000167600	1	-	-	-	-	2494	2526	1	1
CYP39A1	ENSG00000146233	1	-	-	-	-	-	-	0	1
CYR61	ENSG00000142871	0	-	-	76	-	76	-	n.a.	n.a.
CYYR1	ENSG00000166265	0	988	-	-	-	-	-	n.a.	n.a.
DACH1	ENSG00000165659	0	2676	2899	2676	2899	2676	2899	1	1
DACT1	ENSG00000165617	1	-	-	-	-	-	-	1	1
DAD1	ENSG00000129562	-1	-	-	-	-	-	-	1	0
DATF1	ENSG00000101191	0	-	-	310	-	4268	-	n.a.	n.a.
DAXX	ENSG00000206279	1	-	-	-	-	-	-	1	1
DAZL	ENSG00000092345	1	-	-	5494	-	-	-	1	1
DBCCR1L	ENSG00000162670	0	446	-	722	-	177	-	n.a.	n.a.
DBR1	ENSG00000138231	0	0	-	-	-	-	-	n.a.	n.a.
DCAMKL1	ENSG00000133083	1	-	-	-	-	-	-	0	0
DCC1	ENSG00000136982	0	-	-	601	-	601	-	n.a.	n.a.
DCLRE1C	ENSG00000152457	0	-	-	-	-	397	694	n.a.	n.a.
DCTN6	ENSG00000104671	-1	-	-	-	-	-	-	1	0
DCX	ENSG00000077279	0	-	-	-	-	573	-	n.a.	n.a.
DDAH2_HUMAN	ENSG00000111980	-1	-	-	-	-	-	-	0	0
DDHD2	ENSG00000085788	-1	-	-	-	-	-	-	1	0
DDR1	ENSG00000137332	-1	-	-	-	-	-	-	1	0
DDX17	ENSG00000100201	0	-	-	0	7176	6440	7176	n.a.	n.a.
DDX18	ENSG00000088205	0	-	-	-	-	1908	-	n.a.	n.a.
DDX20	ENSG00000064703	0	-	-	-	-	5668	-	n.a.	n.a.
DDX21	ENSG00000165732	0	-	-	0	-	-	-	n.a.	n.a.
DDX23	ENSG00000174243	0	-	-	-	-	0	-	n.a.	n.a.
DDX31	ENSG00000125485	0	612	-	-	-	-	-	n.a.	n.a.
DDX39	ENSG00000123136	0	-	-	0	-	0	-	n.a.	n.a.
DDX41	ENSG00000183258	0	-	-	-	-	0	55	n.a.	n.a.
DDX49	ENSG00000105671	0	-	-	-	-	49	-	n.a.	n.a.
DDX5	ENSG00000108654	0	-	-	31	-	31	-	n.a.	n.a.
DDX50	ENSG00000107625	1	-	-	-	-	-	5380	1	0
DEK	ENSG00000124795	1	-	-	-	-	-	-	1	1
DENND2A	ENSG00000146966	-1	-	-	-	-	-	-	1	0
DEPDC2	ENSG00000046889	0	0	471	127	471	127	1333	1	1
DFFA	ENSG00000160049	1	-	-	-	-	-	-	1	1
DFNB31	ENSG00000095397	0	-	-	33	-	-	-	n.a.	n.a.
DGAT2L6	ENSG00000184210	0	-	-	5186	-	5186	5456	n.a.	n.a.
DGCR2	ENSG00000070413	-1	-	-	-	-	-	-	1	0
DGKB	ENSG00000136267	0	-	-	-	-	4844	-	n.a.	n.a.
DHCR7	ENSG00000172893	0	-	-	-	-	1541	1471	n.a.	n.a.
DHDDS	ENSG00000117682	0	2337	-	2337	-	2337	-	n.a.	n.a.
DHDH	ENSG00000104808	-1	-	-	-	-	-	-	1	0
DHFR	ENSG00000188985	1	-	-	-	-	-	-	1	0
DHFRL1	ENSG00000178700	0	-	-	0	-	0	-	n.a.	n.a.
DHRS3	ENSG00000162496	0	1109	1570	1109	1570	1109	1570	0	0
DHRS6	ENSG00000164039	0	-	-	0	-	-	-	n.a.	n.a.
DHRS7	ENSG00000100612	-1	-	-	-	-	-	-	1	1
DHX33	ENSG00000005100	1	-	-	-	-	-	-	1	1
DHX38	ENSG00000140829	0	-	110	0	30	0	110	n.a.	n.a.
DHX40	ENSG00000108406	-1	-	-	-	-	-	-	1	1
DIAPH3	ENSG00000139734	0	-	-	103	-	-	254	n.a.	n.a.
DIRC2	ENSG00000138463	-1	-	-	-	-	244	-	1	0
DKC1	ENSG00000130826	1	-	-	-	-	-	-	1	1
DKFZp547D2210	ENSG00000139200	0	-	-	6899	-	-	-	n.a.	n.a.
DKFZp547G0215	ENSG00000215452	0	-	-	103	-	103	-	n.a.	n.a.
DKFZP564F0522	ENSG00000119812	0	-	-	3778	-	-	-	n.a.	n.a.
DKFZP564G2022	not_available	0	-	-	-	-	0	-	n.a.	n.a.
DKFZP564K0822	not_available	0	-	-	-	-	946	-	n.a.	n.a.
DKFZP564O0523	ENSG00000127993	0	-	-	-	-	0	-	n.a.	n.a.
DKFZP566D1346	ENSG00000118454	0	0	-	-	-	-	-	n.a.	n.a.
DKFZP586A0522	ENSG00000185432	1	-	-	-	-	0	-	1	1
DKFZp667B0210	ENSG00000108001	0	1364	-	6447	-	5966	-	n.a.	n.a.
DKFZp686I15217	not_available	0	3301	-	-	-	-	-	n.a.	n.a.
DKK1	ENSG00000107984	-1	165	470	0	-	0	76	1	1
DKK3	ENSG00000050165	-1	-	-	-	-	-	-	1	1
DKKL1	ENSG00000104901	0	-	-	0	-	-	-	n.a.	n.a.
DLG3	ENSG00000082458	-1	-	-	-	-	-	-	1	1
DLG5	ENSG00000151208	-1	-	-	-	-	-	-	1	0
DLG7	ENSG00000126787	1	-	52	-	-	0	39	0	1
DLL1	ENSG00000198719	0	5366	5400	7225	3185	-	-	1	1
DLX1	ENSG00000144355	0	1203	364	1203	742	1203	742	1	0
DLX2	ENSG00000115844	0	2944	-	-	-	-	-	n.a.	n.a.
DLX4	ENSG00000108813	0	3011	-	5332	-	665	-	n.a.	n.a.
DLX5	ENSG00000105880	0	62	1301	62	301	0	31	0	0
DMRT1	ENSG00000137090	0	995	1027	715	1231	715	1027	0	0
DMRT3	ENSG00000064218	0	-	-	-	-	2390	2970	n.a.	n.a.
DMXL1	ENSG00000172869	0	-	-	-	-	439	-	n.a.	n.a.
DNAJC12	ENSG00000108176	1	-	-	-	-	-	-	1	0
DNAJC15	ENSG00000120675	-1	-	-	-	-	-	-	1	0
DNAJC5	ENSG00000101152	-1	-	-	-	-	-	-	0	0
DNAJC6	ENSG00000116675	-1	-	-	-	-	-	-	1	0
DNAJC8	ENSG00000126698	0	-	-	-	-	2968	-	n.a.	n.a.
DNAJC9	ENSG00000213551	0	3494	-	-	-	3494	-	n.a.	n.a.
DNM2	ENSG00000079805	0	-	-	77	311	77	311	n.a.	n.a.
DNMT3B	ENSG00000088305	1	-	-	-	-	-	-	1	0
DOCK5	ENSG00000147459	0	-	-	-	-	4470	-	n.a.	n.a.
DOCK7	ENSG00000116641	-1	-	-	-	-	-	-	1	0
DOK3	ENSG00000146094	0	-	-	-	-	6388	-	n.a.	n.a.
DONSON	ENSG00000159147	-1	-	-	-	2121	-	-	1	0
DPAGT1	ENSG00000172269	0	-	-	0	280	0	280	n.a.	n.a.
DPM1	ENSG00000000419	-1	-	-	-	-	0	1687	1	1
DPP3	ENSG00000174483	0	-	-	0	-	-	-	n.a.	n.a.
DPP9	ENSG00000142002	0	-	711	168	-	-	-	n.a.	n.a.
DPPA2	ENSG00000163530	0	-	-	0	45	0	189	n.a.	n.a.
DPPA4	ENSG00000121570	1	0	2704	0	2704	0	4238	0	0
DPYSL2	ENSG00000092964	0	383	906	137	-	383	703	1	0
DPYSL3	ENSG00000113657	0	1079	1708	1079	1708	1079	1708	1	1
DRE1	ENSG00000114796	-1	-	-	-	-	-	-	1	0
DSC3	ENSG00000134762	0	0	-	-	-	-	-	n.a.	n.a.
DSCR1L1	ENSG00000172348	-1	-	-	-	-	-	-	1	0
DSP	ENSG00000096696	-1	-	-	-	1487	-	1198	1	0
DSTN	ENSG00000125868	-1	-	-	-	1970	-	-	0	1
DTL	ENSG00000143476	1	-	-	-	-	-	-	1	0
DTNA	ENSG00000134769	0	2067	2379	2067	-	2067	2379	1	0
DTX2	ENSG00000091073	0	-	-	-	-	3098	-	n.a.	n.a.
DUSP12	ENSG00000081721	0	483	712	235	-	483	-	1	1
DUSP14	ENSG00000161326	-1	-	-	-	-	-	-	1	0
DUSP4	ENSG00000120875	-1	-	-	-	-	-	-	1	0
DUSP6	ENSG00000139318	0	1365	1808	83	-	0	308	1	0
DVL2	ENSG00000004975	0	-	-	5058	-	5058	-	n.a.	n.a.
DYM	ENSG00000141627	0	-	-	-	-	4347	4557	n.a.	n.a.
DYNC1I1	ENSG00000158560	-1	-	-	-	-	-	-	0	0
DYX1C1	ENSG00000128845	-1	-	-	-	-	-	-	0	0
E2F3	ENSG00000112242	0	-	-	114	474	442	474	n.a.	n.a.
EB-1	ENSG00000185046	-1	-	-	-	-	-	-	0	1
EBI3	ENSG00000105246	-1	-	-	-	-	-	-	1	0
EBPL	ENSG00000123179	1	-	-	-	-	-	-	1	1
ECHDC1	ENSG00000093144	1	-	78	-	78	-	-	1	0
ED1	ENSG00000158813	-1	-	-	-	-	-	-	1	0
EDA	ENSG00000158813	-1	-	-	-	-	-	-	n.a.	n.a.
EDA2R	ENSG00000131080	0	-	-	-	-	182	-	n.a.	n.a.
EDD	ENSG00000104517	0	817	-	373	-	354	-	n.a.	n.a.
EDG2	ENSG00000198121	-1	-	605	-	-	-	-	0	0
EDN1	ENSG00000078401	-1	-	-	-	714	-	-	1	1
EDNRA	ENSG00000151617	-1	-	-	-	-	-	-	1	0
EEF1E1	ENSG00000124802	0	-	-	-	-	0	65	n.a.	n.a.
EEF2	ENSG00000167658	0	-	-	14	-	289	1156	n.a.	n.a.
EFNB1	ENSG00000090776	-1	-	-	-	-	-	-	1	0
EFTUD1	ENSG00000140598	0	4271	-	-	-	-	-	n.a.	n.a.
EGLN3	ENSG00000129521	0	-	341	132	-	132	-	n.a.	n.a.
EGR3	ENSG00000179388	0	-	-	0	580	-	-	n.a.	n.a.
EHBP1	ENSG00000115504	0	-	-	-	-	247	-	n.a.	n.a.
EHD3	ENSG00000013016	-1	-	-	-	-	-	-	1	0
EHD4	ENSG00000103966	0	-	-	-	-	0	60	n.a.	n.a.
EIF1AY	ENSG00000198692	0	5364	-	-	-	-	-	n.a.	n.a.
EIF2A	ENSG00000144895	0	-	-	-	-	-	-	n.a.	n.a.
eIF2A	ENSG00000144895	0	-	-	-	-	0	-	n.a.	n.a.
EIF2AK3	ENSG00000172071	0	-	-	-	-	0	201	n.a.	n.a.
EIF2C2	ENSG00000123908	0	-	-	452	-	-	-	n.a.	n.a.
EIF2S1	ENSG00000134001	0	0	-	-	-	-	-	n.a.	n.a.
EIF3S12	ENSG00000178982	1	-	-	-	-	-	-	1	0
EIF3S5	ENSG00000175390	0	-	-	0	-	0	-	n.a.	n.a.
EIF3S7	ENSG00000100353	0	-	-	-	-	0	-	n.a.	n.a.
EIF4B	ENSG00000063046	0	-	-	-	-	383	-	n.a.	n.a.
EIF4E	ENSG00000151247	-1	-	-	-	-	-	-	1	1
EIF4ENIF1	ENSG00000184708	0	-	-	-	-	912	-	n.a.	n.a.
EIF4G2	ENSG00000110321	0	-	-	452	1899	452	-	n.a.	n.a.
ELAVL2	ENSG00000107105	0	1270	3919	1270	-	-	-	1	1
ELF3	ENSG00000163435	-1	-	-	-	-	-	-	1	0
ELL2	ENSG00000118985	0	-	-	-	-	0	-	n.a.	n.a.
ELMO1	ENSG00000155849	-1	-	-	-	-	-	-	1	0
ELMOD1	ENSG00000110675	0	-	-	764	-	-	-	n.a.	n.a.
EME1	ENSG00000154920	0	-	-	-	-	0	-	n.a.	n.a.
EMG1	ENSG00000126749	1	-	-	-	-	-	-	n.a.	n.a.
EMX2	ENSG00000170370	0	-	-	-	-	360	-	n.a.	n.a.
EN1	ENSG00000163064	0	32	528	32	-	6863	-	1	1
EN2	ENSG00000164778	0	4817	5125	-	-	-	-	1	1
ENC1	ENSG00000171617	-1	-	-	-	-	-	-	0	0
ENPEP	ENSG00000138792	0	-	-	-	-	2634	2869	n.a.	n.a.
ENPP2	ENSG00000136960	0	0	-	0	6	0	6	n.a.	n.a.
ENPP3	ENSG00000154269	0	-	-	-	-	7867	-	n.a.	n.a.
ENSA	ENSG00000143420	0	-	-	0	-	0	-	n.a.	n.a.
ENST00000215770	not_available	0	-	-	-	-	4483	-	n.a.	n.a.
ENST00000217260	not_available	0	-	-	-	-	3184	-	n.a.	n.a.
ENST00000217537	ENSG00000101493	0	-	-	1048	-	1048	-	n.a.	n.a.
ENST00000218188	not_available	0	5556	-	-	-	-	-	n.a.	n.a.
ENST00000218328	ENSG00000086758	0	-	-	1200	-	-	-	n.a.	n.a.
ENST00000246013	not_available	0	-	-	1465	-	-	-	n.a.	n.a.
ENST00000246083	ENSG00000125881	0	5210	-	4948	-	4948	-	n.a.	n.a.
ENST00000250479	not_available	0	-	-	-	-	6733	-	n.a.	n.a.
ENST00000252032	ENSG00000088854	0	-	-	841	-	841	-	n.a.	n.a.
ENST00000258728	not_available	0	-	-	-	-	6576	-	n.a.	n.a.
ENST00000259327	not_available	0	-	-	870	-	-	-	n.a.	n.a.
ENST00000260257	not_available	0	-	-	-	-	0	-	n.a.	n.a.
ENST00000268043	ENSG00000140451	0	-	-	3926	-	-	-	n.a.	n.a.
ENST00000269142	not_available	0	-	-	-	-	481	-	n.a.	n.a.
ENST00000279028	not_available	0	-	-	-	-	4680	-	n.a.	n.a.
ENST00000279873	ENSG00000150347	0	-	-	0	-	0	-	n.a.	n.a.
ENST00000289348	not_available	0	945	-	-	-	-	-	n.a.	n.a.
ENST00000290943	not_available	0	-	-	-	-	897	-	n.a.	n.a.
ENST00000291011	ENSG00000159761	0	110	-	-	-	-	-	n.a.	n.a.
ENST00000291982	not_available	0	2790	-	2790	-	2790	-	n.a.	n.a.
ENST00000293218	ENSG00000132478	0	-	-	4573	-	-	-	n.a.	n.a.
ENST00000296508	ENSG00000164108	0	989	-	6693	-	6467	-	n.a.	n.a.
ENST00000298125	ENSG00000139668	0	-	-	317	-	-	-	n.a.	n.a.
ENST00000298406	ENSG00000139977	0	6875	-	6941	-	6628	-	n.a.	n.a.
ENST00000302155	not_available	0	-	-	4002	-	4002	-	n.a.	n.a.
ENST00000303758	not_available	0	-	-	-	-	7347	-	n.a.	n.a.
ENST00000304181	ENSG00000171271	0	256	-	-	-	256	-	n.a.	n.a.
ENST00000304952	ENSG00000188290	0	5191	-	-	-	-	-	n.a.	n.a.
ENST00000305321	not_available	0	-	-	-	-	0	-	n.a.	n.a.
ENST00000308142	not_available	0	4272	-	3993	-	4272	-	n.a.	n.a.
ENST00000308618	ENSG00000174279	0	-	-	4605	-	4605	-	n.a.	n.a.
ENST00000309024	ENSG00000173282	0	-	-	1507	-	1507	-	n.a.	n.a.
ENST00000309467	not_available	0	1187	-	1187	-	1187	-	n.a.	n.a.
ENST00000310496	ENSG00000169733	0	701	-	-	-	-	-	n.a.	n.a.
ENST00000313737	ENSG00000177340	0	-	-	1396	-	-	-	n.a.	n.a.
ENST00000314890	not_available	0	-	-	-	-	127	-	n.a.	n.a.
ENST00000316011	ENSG00000188612	0	-	-	2792	-	2207	-	n.a.	n.a.
ENST00000316333	ENSG00000164853	0	4617	-	-	-	1908	-	n.a.	n.a.
ENST00000319884	not_available	0	1568	-	1568	-	1568	-	n.a.	n.a.
ENST00000321905	not_available	0	-	-	-	-	283	-	n.a.	n.a.
ENST00000321991	ENSG00000180850	0	-	-	7021	-	-	-	n.a.	n.a.
ENST00000322309	not_available	0	-	-	-	-	3612	-	n.a.	n.a.
ENST00000322358	ENSG00000180850	0	-	-	6736	-	-	-	n.a.	n.a.
ENST00000322567	not_available	0	-	-	-	-	28	-	n.a.	n.a.
ENST00000323051	not_available	0	-	-	1540	-	-	-	n.a.	n.a.
ENST00000323426	not_available	0	-	-	-	-	6960	-	n.a.	n.a.
ENST00000327804	not_available	0	-	-	-	-	2083	-	n.a.	n.a.
ENST00000327975	not_available	0	508	-	508	-	-	-	n.a.	n.a.
ENST00000328281	not_available	0	-	-	-	-	2436	-	n.a.	n.a.
ENST00000329118	not_available	0	-	-	-	-	5232	-	n.a.	n.a.
ENST00000330469	not_available	0	-	-	-	-	376	-	n.a.	n.a.
ENST00000330543	not_available	0	-	-	-	-	1773	-	n.a.	n.a.
ENST00000330676	ENSG00000185561	0	-	-	6688	-	6425	-	n.a.	n.a.
ENST00000331014	not_available	0	865	-	865	-	586	-	n.a.	n.a.
ENST00000332835	not_available	0	-	-	-	-	681	-	n.a.	n.a.
ENST00000333380	not_available	0	6055	-	6055	-	6055	-	n.a.	n.a.
ENST00000334280	not_available	0	2740	-	-	-	-	-	n.a.	n.a.
ENST00000334440	ENSG00000186215	0	1643	-	1643	-	1643	-	n.a.	n.a.
ENST00000334534	ENSG00000149346	0	-	-	0	-	0	-	n.a.	n.a.
ENST00000334708	not_available	0	-	-	1190	-	773	-	n.a.	n.a.
ENST00000335342	not_available	0	-	-	-	-	-	-	n.a.	n.a.
ENST00000335342,ENST00000336377	not_available	0	-	-	437	-	-	-	n.a.	n.a.
ENST00000338461	not_available	0	-	-	375	-	95	-	n.a.	n.a.
ENST00000339485	ENSG00000187650	0	-	-	378	-	-	-	n.a.	n.a.
ENST00000340225	not_available	0	-	-	-	-	0	-	n.a.	n.a.
ENST00000341482	not_available	0	-	-	-	-	7811	-	n.a.	n.a.
ENST00000343447	not_available	0	4004	-	-	-	3870	-	n.a.	n.a.
ENST00000343904	not_available	0	-	-	4377	-	4377	-	n.a.	n.a.
ENST00000354576	ENSG00000196299	0	-	-	3909	-	-	-	n.a.	n.a.
ENST00000354929	ENSG00000197452	0	-	-	2829	-	-	-	n.a.	n.a.
ENST00000355830	ENSG00000184949	0	6053	-	6053	-	-	-	n.a.	n.a.
ENST00000355920	ENSG00000179994	0	-	-	8000	-	-	-	n.a.	n.a.
ENST00000356724	ENSG00000171649	0	-	-	0	-	0	-	n.a.	n.a.
ENST00000356869	not_available	0	-	-	-	-	2709	-	n.a.	n.a.
ENST00000357217	not_available	0	-	-	2126	-	2126	-	n.a.	n.a.
ENST00000357878	ENSG00000188620	0	-	-	2750	-	-	-	n.a.	n.a.
ENST00000358347	not_available	0	-	-	-	-	5191	-	n.a.	n.a.
ENST00000358688	ENSG00000196231	0	-	-	7175	-	7175	-	n.a.	n.a.
ENST00000359178	not_available	0	-	-	-	-	1688	-	n.a.	n.a.
ENST00000359260	not_available	0	-	-	-	-	251	-	n.a.	n.a.
ENST00000359554	not_available	0	-	-	-	-	5108	-	n.a.	n.a.
ENST00000360940	ENSG00000196530	0	-	-	1189	-	1189	-	n.a.	n.a.
ENTPD1	ENSG00000138185	0	81	337	-	-	0	-	1	1
ENTPD6	ENSG00000197586	-1	-	-	-	-	-	-	0	1
EOMES	ENSG00000163508	-1	6354	6323	6091	6557	801	6557	1	0
EPHA1	ENSG00000146904	1	1484	2011	1484	2011	1484	2011	1	1
EPHA2	ENSG00000142627	-1	-	-	-	-	-	216	1	0
EPHA4	ENSG00000116106	0	4025	4563	4025	4563	4025	4563	1	1
EPHA7	ENSG00000135333	0	-	-	-	-	330	-	n.a.	n.a.
EPHB2	ENSG00000133216	-1	-	-	-	-	-	-	1	0
EPHB3	ENSG00000182580	0	-	-	-	2993	2681	2993	n.a.	n.a.
EPHX1	ENSG00000143819	-1	-	-	-	-	-	-	0	0
EPM2AIP1	ENSG00000178567	0	-	-	66	-	0	-	n.a.	n.a.
EPS15L1	ENSG00000127527	0	-	-	-	-	845	-	n.a.	n.a.
ERBB2	ENSG00000141736	0	-	-	900	-	900	-	n.a.	n.a.
ERCC1	ENSG00000012061	0	-	-	-	-	3361	4071	n.a.	n.a.
ERCC8	ENSG00000049167	1	-	-	-	-	-	-	1	0
ERGIC1	ENSG00000113719	-1	-	-	-	-	-	-	1	0
ERH	ENSG00000100632	0	-	-	-	-	0	66	n.a.	n.a.
ESM1	ENSG00000164283	0	-	1555	-	-	1390	2441	n.a.	n.a.
EST1B	ENSG00000198952	0	92	-	-	-	92	-	n.a.	n.a.
ESX1L	ENSG00000123576	0	2890	-	2233	-	2233	-	n.a.	n.a.
ETHE1	ENSG00000105755	-1	-	-	6627	-	-	-	1	0
ETNK1	ENSG00000139163	0	-	-	-	-	319	895	n.a.	n.a.
ETV3	ENSG00000117036	0	1806	2056	-	-	1806	2056	1	0
ETV4	ENSG00000175832	1	-	-	-	-	-	-	1	1
ETV5	ENSG00000171656	0	-	-	1003	-	1003	1302	n.a.	n.a.
EVA1	ENSG00000149573	0	-	-	-	-	23	-	n.a.	n.a.
EVPL	ENSG00000167880	0	-	-	-	-	2168	2357	n.a.	n.a.
EVX1	ENSG00000106038	0	1112	-	-	-	832	1642	n.a.	n.a.
EXO1	ENSG00000174371	1	-	-	-	-	-	-	0	0
EXOC7	ENSG00000182473	1	-	-	-	-	-	-	0	1
EXOSC5	ENSG00000077348	0	-	-	0	118	0	118	n.a.	n.a.
EXOSC9	ENSG00000123737	1	4360	4616	4360	-	4360	-	1	1
EXTL2	ENSG00000162694	0	-	-	-	-	359	-	n.a.	n.a.
F11R	ENSG00000158769	0	-	-	-	-	6951	-	n.a.	n.a.
F25965	not_available	0	-	-	-	-	0	-	n.a.	n.a.
F2RL2	ENSG00000164220	-1	-	-	-	-	-	-	1	0
FADS2	ENSG00000134824	-1	-	-	-	-	-	-	1	0
FAHD2B	ENSG00000144199	1	-	-	-	-	-	-	1	0
FAM113A	ENSG00000132635	-1	-	-	-	-	-	-	0	1
FAM136A	ENSG00000035141	1	-	-	-	-	-	-	1	1
FAM13C1	ENSG00000148541	0	-	1694	499	699	499	5507	n.a.	n.a.
FAM20A	ENSG00000108950	-1	-	-	-	-	-	-	1	1
FAM20C	ENSG00000177706	0	-	4189	-	-	4110	4189	n.a.	n.a.
FAM33A	ENSG00000204133	0	0	-	0	-	0	-	n.a.	n.a.
FAM33B	ENSG00000204133	0	-	-	-	-	-	-	n.a.	n.a.
FAM35A	ENSG00000165874	0	-	-	-	-	1569	-	n.a.	n.a.
FAM35B	ENSG00000122376	1	-	-	-	-	-	-	1	1
FAM40A	ENSG00000143093	-1	-	-	-	-	-	-	1	1
FAM54A	ENSG00000146410	0	-	361	-	-	0	92	n.a.	n.a.
FAM65A	ENSG00000039523	-1	-	-	-	-	-	-	0	0
FAM83D	ENSG00000101447	1	-	-	-	-	-	-	1	1
FANCA	ENSG00000187741	0	-	-	-	-	6444	-	n.a.	n.a.
FANCC	ENSG00000158169	0	-	-	211	1179	-	-	n.a.	n.a.
FANCF	ENSG00000183161	0	-	-	0	-	0	-	n.a.	n.a.
FANCL	ENSG00000115392	0	-	-	-	2878	0	-	n.a.	n.a.
FARP1	ENSG00000152767	-1	-	-	-	-	-	-	1	0
FARSLA	ENSG00000179115	0	-	-	4553	-	4299	-	n.a.	n.a.
FASTKD2	ENSG00000118246	1	-	-	-	-	-	-	1	0
FAT	ENSG00000083857	0	-	-	-	1576	708	1017	n.a.	n.a.
FBLN1	ENSG00000077942	-1	-	-	-	-	910	-	1	0
FBXL11	ENSG00000173120	0	-	-	-	-	2393	-	n.a.	n.a.
FBXL14	ENSG00000171823	0	-	-	6573	-	6573	6542	n.a.	n.a.
FBXL17	ENSG00000145743	0	-	-	-	959	710	-	n.a.	n.a.
FBXL19	ENSG00000099364	0	-	-	0	332	-	-	n.a.	n.a.
FBXL5	ENSG00000118564	1	-	-	-	-	-	1653	1	0
FBXO11	ENSG00000138081	0	-	-	354	-	-	-	n.a.	n.a.
FBXO16	ENSG00000214050	0	-	-	0	885	-	-	n.a.	n.a.
FBXO31	ENSG00000103264	0	-	-	-	-	4378	-	n.a.	n.a.
FBXO34	ENSG00000178974	-1	-	-	-	-	-	-	1	0
FBXO40	ENSG00000163833	0	-	500	0	500	0	500	n.a.	n.a.
FBXO41	ENSG00000163013	-1	-	-	-	-	-	-	0	0
FBXO44	ENSG00000132879	-1	-	-	-	-	-	-	0	0
FBXW11	ENSG00000072803	0	1792	-	1792	-	1792	3245	n.a.	n.a.
FBXW4	ENSG00000107829	-1	-	-	-	-	-	-	1	0
FDPS	ENSG00000160752	0	-	-	-	-	137	318	n.a.	n.a.
FEM1A	ENSG00000141965	0	-	-	19	269	19	-	n.a.	n.a.
FEM1C	ENSG00000145780	0	-	-	-	-	4130	-	n.a.	n.a.
FERD3L	ENSG00000146618	0	565	814	565	814	288	814	1	0
FEZ1	ENSG00000149557	-1	858	-	858	-	1138	-	1	0
FGF1	ENSG00000113578	0	819	983	819	983	819	983	1	1
FGF19	ENSG00000162344	0	-	-	743	-	743	1382	n.a.	n.a.
FGF2	ENSG00000138685	1	1255	1969	1255	1969	1053	1969	0	1
FGF20	ENSG00000078579	0	0	-	0	-	-	-	n.a.	n.a.
FGF3	ENSG00000186895	0	0	117	-	-	-	-	0	0
FGF8	ENSG00000107831	-1	-	-	-	-	3048	3527	1	1
FGFR1	ENSG00000077782	0	5437	5678	5437	-	5437	5678	1	0
FGFR2	ENSG00000066468	0	870	1236	870	-	870	1236	1	0
FGIF	not_available	0	-	-	-	-	0	-	n.a.	n.a.
FHIT	ENSG00000189283	0	-	-	-	-	650	-	n.a.	n.a.
FHOD1	ENSG00000135723	-1	-	-	-	-	-	-	1	0
FIBL-6	ENSG00000143341	0	196	-	0	-	0	-	n.a.	n.a.
FIP1L1	ENSG00000145216	0	-	-	0	-	-	-	n.a.	n.a.
FKBP14	ENSG00000106080	0	-	-	0	153	0	153	n.a.	n.a.
FKBP1B	ENSG00000119782	1	-	-	-	-	1913	-	0	0
FKBP7	ENSG00000079150	0	-	-	0	-	3641	-	n.a.	n.a.
FKBP9L	ENSG00000122642	-1	-	-	-	-	-	-	1	0
FKSG24	ENSG00000127226	0	-	-	-	-	0	-	n.a.	n.a.
FLI1	ENSG00000151702	0	4606	6330	5759	-	6026	6608	1	0
FLJ10006	ENSG00000163166	0	-	-	297	-	16	-	n.a.	n.a.
FLJ10199	ENSG00000171729	-1	-	-	-	-	-	-	1	1
FLJ10233	ENSG00000082068	0	7599	-	-	-	-	-	n.a.	n.a.
FLJ10260	ENSG00000172123	-1	-	-	-	-	-	-	1	1
FLJ10374	ENSG00000105248	0	0	-	0	-	0	-	n.a.	n.a.
FLJ10514	ENSG00000117593	0	-	-	94	-	0	-	n.a.	n.a.
FLJ10634	ENSG00000104129	0	-	-	0	-	-	-	n.a.	n.a.
FLJ10652	ENSG00000174718	0	978	-	978	-	978	-	n.a.	n.a.
FLJ10769	ENSG00000153481	0	1484	-	1484	-	1205	-	n.a.	n.a.
FLJ10884	ENSG00000132854	1	-	-	24	-	0	-	1	0
FLJ10891	ENSG00000167562	0	-	-	0	-	0	-	n.a.	n.a.
FLJ10901	not_available	0	-	-	-	-	519	-	n.a.	n.a.
FLJ10970	ENSG00000166292	0	-	-	2601	-	-	-	n.a.	n.a.
FLJ10996	ENSG00000125633	0	-	-	7012	-	7012	-	n.a.	n.a.
FLJ11011	ENSG00000104343	0	-	-	995	-	995	-	n.a.	n.a.
FLJ11021	ENSG00000111011	0	-	-	0	-	0	-	n.a.	n.a.
FLJ11029	ENSG00000068489	0	256	-	101	-	101	-	n.a.	n.a.
FLJ11301	ENSG00000041802	0	0	-	0	-	-	-	n.a.	n.a.
FLJ11331	ENSG00000138658	0	-	-	0	-	0	-	n.a.	n.a.
FLJ11336	ENSG00000176148	-1	-	-	-	-	-	-	1	0
FLJ12118	not_available	0	-	-	-	-	432	-	n.a.	n.a.
FLJ12439	ENSG00000162377	1	-	-	1953	-	-	-	1	0
FLJ12505	ENSG00000143494	0	-	-	0	-	-	-	n.a.	n.a.
FLJ12572	not_available	0	-	-	-	-	1303	-	n.a.	n.a.
FLJ12666	ENSG00000174574	1	-	-	0	-	0	-	1	0
FLJ12770	not_available	0	-	-	-	-	0	-	n.a.	n.a.
FLJ12787	ENSG00000164338	1	-	-	-	-	-	-	1	0
FLJ12788	not_available	0	-	-	-	-	0	-	n.a.	n.a.
FLJ13096	not_available	0	-	-	-	-	597	-	n.a.	n.a.
FLJ13154	ENSG00000103005	-1	-	-	-	-	-	-	0	0
FLJ13197	ENSG00000215240	0	-	-	2074	-	1795	-	n.a.	n.a.
FLJ13236	ENSG00000178401	0	-	-	3767	-	-	-	n.a.	n.a.
FLJ13273	not_available	0	-	-	-	-	127	-	n.a.	n.a.
FLJ13479	ENSG00000167394	0	-	-	0	-	-	-	n.a.	n.a.
FLJ13984	not_available	0	-	-	-	-	390	-	n.a.	n.a.
FLJ14281	not_available	0	-	-	-	-	2504	-	n.a.	n.a.
FLJ14397	ENSG00000135637	0	-	-	-	-	0	-	n.a.	n.a.
FLJ14640	ENSG00000121289	0	-	-	95	-	-	-	n.a.	n.a.
FLJ14816	ENSG00000179635	0	0	-	0	-	0	-	n.a.	n.a.
FLJ14936	ENSG00000134748	0	367	-	0	-	367	-	n.a.	n.a.
FLJ14981	ENSG00000008382	0	-	-	169	-	-	-	n.a.	n.a.
FLJ16008	ENSG00000186684	0	-	-	539	-	-	-	n.a.	n.a.
FLJ16517	ENSG00000187772	0	-	-	0	-	0	-	n.a.	n.a.
FLJ16641	ENSG00000197980	0	-	-	-	-	143	-	n.a.	n.a.
FLJ20010	not_available	0	-	-	-	-	0	-	n.a.	n.a.
FLJ20097	ENSG00000004766	0	0	-	0	-	0	-	n.a.	n.a.
FLJ20105	ENSG00000186871	1	-	-	-	-	-	-	1	0
FLJ20156	not_available	0	-	-	-	-	121	-	n.a.	n.a.
FLJ20211	ENSG00000163832	0	-	-	7167	-	7167	-	n.a.	n.a.
FLJ20225	not_available	0	-	-	-	-	1018	-	n.a.	n.a.
FLJ20309	ENSG00000114933	0	-	-	978	-	-	-	n.a.	n.a.
FLJ20315	ENSG00000108375	0	-	-	88	-	0	-	n.a.	n.a.
FLJ20512	ENSG00000130748	0	-	-	35	-	35	-	n.a.	n.a.
FLJ20516	ENSG00000075131	0	-	-	0	-	-	-	n.a.	n.a.
FLJ20582	ENSG00000198146	1	-	-	6314	-	6314	-	0	0
FLJ20605	ENSG00000117791	-1	-	-	-	-	-	-	1	0
FLJ20643	ENSG00000104872	0	-	-	0	-	0	-	n.a.	n.a.
FLJ20758	not_available	0	-	-	-	-	0	-	n.a.	n.a.
FLJ21062	not_available	0	-	-	-	-	743	-	n.a.	n.a.
FLJ21616	ENSG00000147421	0	-	-	0	-	0	-	n.a.	n.a.
FLJ21816	not_available	0	-	-	-	-	107	-	n.a.	n.a.
FLJ21945	not_available	0	-	-	-	-	0	-	n.a.	n.a.
FLJ22104	ENSG00000166575	-1	-	-	-	-	0	-	1	1
FLJ22471	ENSG00000119242	0	-	-	483	-	483	-	n.a.	n.a.
FLJ22573	not_available	0	-	-	-	-	5024	-	n.a.	n.a.
FLJ22688	ENSG00000010361	0	-	-	0	-	0	-	n.a.	n.a.
FLJ22794	ENSG00000166801	0	-	-	1359	-	2223	-	n.a.	n.a.
FLJ22795	ENSG00000186702|ENSG00000197494	0	-	-	-	-	0	-	n.a.	n.a.
FLJ22875	ENSG00000166797	0	-	-	0	-	0	-	n.a.	n.a.
FLJ22955	ENSG00000172992	0	-	-	5297	-	135	-	n.a.	n.a.
FLJ23221	ENSG00000118292	0	-	-	3048	-	3048	-	n.a.	n.a.
FLJ23263	ENSG00000129696	0	0	-	0	-	0	-	n.a.	n.a.
FLJ23451	not_available	0	-	-	-	-	36	-	n.a.	n.a.
FLJ23861	ENSG00000144445	0	-	-	-	-	708	-	n.a.	n.a.
FLJ25333	not_available	0	-	-	-	-	1199	-	n.a.	n.a.
FLJ25369	ENSG00000172073	0	6216	-	6216	-	6216	-	n.a.	n.a.
FLJ25416	ENSG00000165490	0	-	-	-	-	0	-	n.a.	n.a.
FLJ25476	ENSG00000160094	-1	-	-	-	-	-	-	0	0
FLJ25791	ENSG00000177214	0	1205	-	1205	-	1205	-	n.a.	n.a.
FLJ25801	ENSG00000179046	0	-	-	1717	-	1717	-	n.a.	n.a.
FLJ30277	ENSG00000177310	-1	-	-	-	-	-	-	1	0
FLJ30707	ENSG00000150510	0	-	-	1189	-	1189	-	n.a.	n.a.
FLJ30990	not_available	0	-	-	-	-	0	-	n.a.	n.a.
FLJ31153	not_available	0	-	-	-	-	31	-	n.a.	n.a.
FLJ31265	ENSG00000198585	1	-	-	-	-	-	-	0	0
FLJ31438	ENSG00000162994	0	-	-	-	-	0	-	n.a.	n.a.
FLJ32001	not_available	0	-	-	-	-	0	-	n.a.	n.a.
FLJ32063	ENSG00000162968	0	-	-	-	-	4345	-	n.a.	n.a.
FLJ32112	not_available	0	-	-	-	-	0	-	n.a.	n.a.
FLJ32312	ENSG00000162927	0	455	-	455	-	-	-	n.a.	n.a.
FLJ32384	ENSG00000168517	0	-	-	49	-	0	-	n.a.	n.a.
FLJ32447	ENSG00000163081	0	7153	-	5568	-	2626	-	n.a.	n.a.
FLJ32499	ENSG00000182224	0	-	-	76	-	0	-	n.a.	n.a.
FLJ32675	not_available	0	-	-	-	-	205	-	n.a.	n.a.
FLJ32825	ENSG00000162592	0	-	-	5356	-	-	-	n.a.	n.a.
FLJ33167	ENSG00000164306	0	6383	-	6383	-	4704	-	n.a.	n.a.
FLJ33768	ENSG00000212766	0	6696	-	-	-	-	-	n.a.	n.a.
FLJ33817	ENSG00000167716	0	-	-	395	-	132	-	n.a.	n.a.
FLJ34047	ENSG00000215196	0	-	-	6111	-	6111	-	n.a.	n.a.
FLJ35382	ENSG00000143751	0	-	-	3347	-	-	-	n.a.	n.a.
FLJ35409	not_available	0	2741	-	7354	-	2963	-	n.a.	n.a.
FLJ35894	ENSG00000177461	0	-	-	1610	-	-	-	n.a.	n.a.
FLJ36980	ENSG00000170941	0	-	-	59	-	59	-	n.a.	n.a.
FLJ37118	ENSG00000175262	0	-	-	4248	-	-	-	n.a.	n.a.
FLJ38628	ENSG00000138942	-1	-	-	-	-	-	-	1	1
FLJ39739	not_available	0	-	-	-	-	753	-	n.a.	n.a.
FLJ39779	ENSG00000183619	0	760	-	760	-	0	-	n.a.	n.a.
FLJ40113	not_available	0	-	-	-	-	4909	-	n.a.	n.a.
FLJ40125	ENSG00000177886	0	-	-	0	-	-	-	n.a.	n.a.
FLJ41131	ENSG00000188493	0	-	-	0	-	0	-	n.a.	n.a.
FLJ42280	ENSG00000197851	0	273	-	-	-	-	-	n.a.	n.a.
FLJ43582	ENSG00000196166	0	2689	-	1673	-	1673	-	n.a.	n.a.
FLJ44313	ENSG00000187611	0	-	-	718	-	718	-	n.a.	n.a.
FLJ45187	ENSG00000180592	0	2440	-	2440	-	2228	-	n.a.	n.a.
FLJ45455	ENSG00000188803	0	-	-	-	-	547	-	n.a.	n.a.
FLJ45645	not_available	0	-	-	-	-	475	-	n.a.	n.a.
FLJ45832	ENSG00000197886	0	2335	-	-	-	-	-	n.a.	n.a.
FLJ45983	ENSG00000197308	0	-	-	-	-	806	-	n.a.	n.a.
FLJ46082	ENSG00000188523	0	-	-	-	-	3149	-	n.a.	n.a.
FLJ46347	ENSG00000187876	0	1504	-	1504	-	1219	-	n.a.	n.a.
FLNC	ENSG00000128591	-1	-	-	-	-	-	-	1	0
FLRT2	ENSG00000185070	-1	-	-	-	-	-	-	0	0
FLRT3	ENSG00000125848	-1	-	-	-	-	-	-	1	0
FLYWCH1	ENSG00000059122	-1	-	-	-	-	-	-	0	0
FMO4	ENSG00000076258	0	-	-	0	-	0	-	n.a.	n.a.
FMO5	ENSG00000131781	-1	-	-	-	-	-	-	0	0
FMR1	ENSG00000102081	-1	-	-	-	-	-	-	1	1
FN1	ENSG00000115414	-1	-	-	-	-	-	-	1	0
FNDC3A	ENSG00000102531	-1	-	-	-	-	-	-	1	0
FOLR3	ENSG00000110203	-1	-	-	-	-	-	-	1	0
FOXA2	ENSG00000125798	0	5	5557	4792	5273	4792	5557	1	1
FOXB1	ENSG00000171956	0	2932	2526	3755	5079	521	1489	1	0
FOXC1	ENSG00000054598	0	2321	2605	-	2605	2321	2605	1	0
FOXD3	ENSG00000187140	1	3922	1304	1014	-	734	1304	1	1
FOXG1B	ENSG00000176165	0	-	-	-	-	5816	-	n.a.	n.a.
FOXJ1	ENSG00000129654	0	1512	2605	-	-	1512	2605	0	0
FOXJ2	ENSG00000065970	-1	-	-	6123	6430	5852	-	1	1
FOXL2	ENSG00000183770	-1	-	-	1916	-	-	-	0	0
FOXN3	ENSG00000053254	1	-	-	-	-	-	1639	1	1
FOXO1	ENSG00000150907	1	-	7223	-	7223	-	7223	1	0
FOXO1A	ENSG00000150907	0	6723	-	5729	-	5527	-	n.a.	n.a.
FOXO3A	ENSG00000118689	0	-	-	-	-	1412	-	n.a.	n.a.
FOXP1	ENSG00000114861	0	-	-	323	-	-	-	n.a.	n.a.
FRAS1	ENSG00000138759	-1	-	-	-	-	-	-	1	0
FRAT2	ENSG00000181274	1	2315	2788	2086	7439	2086	3068	1	0
FRS2	ENSG00000166225	0	-	-	3108	3363	2898	3083	n.a.	n.a.
FRZB	ENSG00000162998	-1	-	-	-	-	-	-	1	1
FSCN1	ENSG00000075618	-1	-	-	-	-	-	-	0	0
FST	ENSG00000134363	-1	-	1577	-	-	-	-	1	0
FSTL5	ENSG00000168843	0	-	-	-	-	646	-	n.a.	n.a.
FTH1	ENSG00000167996	-1	-	-	-	-	-	-	1	0
FTL	ENSG00000087086	0	-	-	288	-	-	-	n.a.	n.a.
FTLL1	not_available	0	6122	-	6022	-	6022	-	n.a.	n.a.
FUS	ENSG00000089280	0	6752	6778	6752	-	790	7013	1	0
FUT8	ENSG00000033170	-1	-	-	-	-	-	-	1	0
FXR1	ENSG00000114416	0	-	-	-	847	283	1422	n.a.	n.a.
FXYD5	ENSG00000089327	1	-	2262	1909	-	1909	2262	0	0
FXYD7	ENSG00000126258	1	-	-	-	-	-	-	1	0
FZD1	ENSG00000157240	0	-	-	433	994	-	-	n.a.	n.a.
FZD10	ENSG00000111432	0	2446	4175	2446	783	2446	2786	1	1
FZD2	ENSG00000180340	-1	-	1106	213	892	213	892	1	0
FZD3	ENSG00000104290	0	-	-	3154	-	-	-	n.a.	n.a.
FZD4	ENSG00000174804	-1	-	-	-	-	-	-	0	0
FZD7	ENSG00000155760	0	-	-	2244	-	2244	2528	n.a.	n.a.
FZD8	ENSG00000177283	0	-	717	-	-	1895	-	n.a.	n.a.
G3BP	ENSG00000145907	0	-	-	0	-	-	-	n.a.	n.a.
GABRA5	ENSG00000186297	0	1266	145	-	-	-	-	1	0
GABRE	ENSG00000102287	-1	-	-	-	-	-	-	1	0
GABRG3	ENSG00000182256	0	1433	-	-	-	1154	-	n.a.	n.a.
GABRR2	ENSG00000111886	0	1644	-	-	-	-	-	n.a.	n.a.
GAD1	ENSG00000128683	0	-	-	3171	-	2925	-	n.a.	n.a.
GAD2	ENSG00000136750	0	1985	1939	1985	902	1707	1659	1	1
GADD45A	ENSG00000116717	-1	-	-	-	-	-	-	0	1
GADD45B	ENSG00000099860	-1	-	-	-	-	-	-	1	0
GADD45G	ENSG00000130222	0	0	51	0	695	-	764	1	0
GALK2	ENSG00000156958	0	-	-	-	-	0	5651	n.a.	n.a.
GALNT3	ENSG00000115339	0	2574	3122	2769	3122	2574	3122	1	1
GALNT6	ENSG00000139629	1	-	-	-	-	-	-	0	1
GALNT8	ENSG00000130035	0	40	565	40	272	0	272	1	0
GALNTL4	ENSG00000110328	0	-	-	-	-	6218	6925	n.a.	n.a.
GAN	ENSG00000127688	-1	-	-	-	-	-	-	1	0
GANC	ENSG00000214013	0	-	-	-	-	779	462	n.a.	n.a.
GAP43	ENSG00000172020	1	0	154	-	-	-	-	1	1
GART	ENSG00000159131	1	-	-	-	-	0	-	1	0
GAS	not_available	0	-	-	6590	-	6590	-	n.a.	n.a.
GAS1	ENSG00000180447	0	213	399	-	6042	-	-	1	1
GAS2L1	ENSG00000185340	0	-	-	-	-	106	698	n.a.	n.a.
GATA3	ENSG00000107485	0	-	-	-	-	1291	1365	n.a.	n.a.
GATA4	ENSG00000136574	0	3234	3818	-	-	-	3818	0	1
GATA6	ENSG00000141448	-1	1227	1544	-	2079	1227	1544	1	0
GBF1	ENSG00000107862	0	-	-	0	2798	0	-	n.a.	n.a.
GBX2	ENSG00000168505	0	2867	3374	6781	-	2867	6227	1	1
GCET2	ENSG00000174500	0	-	-	-	2266	3442	2266	n.a.	n.a.
GCM2	ENSG00000124827	0	-	-	2318	-	4882	-	n.a.	n.a.
GCNT2	ENSG00000111846	0	0	122	0	122	0	122	1	0
GDAP1	ENSG00000104381	0	-	-	0	-	-	-	n.a.	n.a.
GDF3	ENSG00000184344	0	-	-	-	-	637	954	n.a.	n.a.
GEMIN6	ENSG00000152147	1	-	-	-	-	-	-	1	0
GEMIN7	ENSG00000142252	0	-	498	235	-	0	498	n.a.	n.a.
GFAP	ENSG00000131095	1	-	-	-	-	-	-	1	0
GFRA1	ENSG00000151892	0	0	-	-	2358	-	-	n.a.	n.a.
GGA1	ENSG00000100083	0	-	-	6565	-	6565	-	n.a.	n.a.
GGCX	ENSG00000115486	-1	-	-	-	-	-	-	1	0
GGPS1	ENSG00000152904	0	-	-	0	-	-	-	n.a.	n.a.
GH2	ENSG00000136487	1	-	-	-	-	-	-	1	0
GHRHR	ENSG00000106128	-1	-	-	-	-	-	-	1	1
GIF	ENSG00000134812	0	-	-	460	-	-	-	n.a.	n.a.
GINS2	ENSG00000131153	1	-	-	-	-	-	-	1	0
GJA1	ENSG00000152661	0	4186	4498	163	619	0	619	1	1
GJA4	ENSG00000187513	-1	-	-	-	-	-	-	1	1
GK2	ENSG00000196475	0	-	-	1870	-	-	-	n.a.	n.a.
GLA	ENSG00000102393	0	-	-	-	-	0	-	n.a.	n.a.
GLDC	ENSG00000178445	0	2024	2616	-	-	-	-	0	1
GLG1	ENSG00000090863	0	-	-	-	-	178	-	n.a.	n.a.
GLI3	ENSG00000106571	0	5013	5259	347	-	0	5259	0	1
GLRX	ENSG00000118990	-1	-	-	-	-	-	-	1	1
GLTP	ENSG00000139433	1	-	-	-	-	-	-	0	0
GLUD1	ENSG00000148672	0	-	-	-	-	1194	-	n.a.	n.a.
GLUDP5	ENSG00000148672	0	-	-	-	1232	-	1811	n.a.	n.a.
Gm83	not_available	0	-	-	-	-	344	-	n.a.	n.a.
GMDS	ENSG00000112699	1	-	-	-	-	-	-	1	1
GMPR	ENSG00000137198	-1	-	-	-	-	-	-	1	0
GNA11	ENSG00000088256	-1	-	-	-	-	-	-	1	0
GNA13	ENSG00000120063	0	-	-	4870	-	4870	-	n.a.	n.a.
GNA14	ENSG00000156049	0	-	685	-	-	446	685	n.a.	n.a.
GNAI1	ENSG00000127955	0	-	-	6514	-	6514	-	n.a.	n.a.
GNG10	ENSG00000059769	-1	328	2	30	574	0	2	1	0
GNG12	ENSG00000172380	0	-	-	-	-	5680	-	n.a.	n.a.
GNL2	ENSG00000134697	1	-	-	-	-	-	-	1	0
GNL3	ENSG00000163938	1	-	-	-	-	-	-	1	1
GOLGA3	ENSG00000090615	-1	-	-	-	-	-	-	1	0
GOLGA4	ENSG00000144674	0	-	-	-	-	851	-	n.a.	n.a.
GOLGA6	ENSG00000159289	0	3830	-	3541	-	3541	-	n.a.	n.a.
GOLPH4	ENSG00000173905	0	-	-	-	-	1264	-	n.a.	n.a.
GORASP2	ENSG00000115806	0	-	-	-	-	569	-	n.a.	n.a.
GPAM	ENSG00000119927	0	-	-	-	-	1281	-	n.a.	n.a.
GPC1	ENSG00000063660	-1	-	-	-	-	-	-	1	0
GPC3	ENSG00000147257	0	3381	-	-	-	-	-	n.a.	n.a.
GPC4	ENSG00000076716	0	-	-	-	-	877	2558	n.a.	n.a.
GPC6	ENSG00000183098	0	-	2672	2025	-	1459	2672	n.a.	n.a.
GPM6B	ENSG00000046653	1	-	-	-	-	-	-	1	0
GPR10	ENSG00000119973	0	18	-	-	-	-	-	n.a.	n.a.
GPR154	ENSG00000187258	0	1117	-	-	-	1117	-	n.a.	n.a.
GPR160	ENSG00000173890	1	-	-	-	-	-	-	0	0
GPR177	ENSG00000116729	-1	-	-	-	-	-	313	1	1
GPR30	ENSG00000164850	-1	-	-	-	-	-	-	1	0
GPR31	ENSG00000120436	0	-	-	-	-	5427	5023	n.a.	n.a.
GPRC5A	ENSG00000013588	-1	-	-	-	-	-	-	0	0
GPRC5B	ENSG00000167191	1	-	-	-	-	-	-	1	0
GPRC6A	ENSG00000173612	0	-	-	760	-	479	1082	n.a.	n.a.
GPS1	ENSG00000169727	0	510	112	-	-	-	-	1	0
GPSM1	ENSG00000160360	-1	-	-	-	-	-	-	0	0
GRAP2	ENSG00000100351	0	4652	-	4448	-	4448	-	n.a.	n.a.
GREB1	ENSG00000196208	0	-	-	-	-	564	-	n.a.	n.a.
GRID2	ENSG00000152208	0	606	1293	829	1069	-	-	1	1
GRIM19	not_available	0	-	-	-	-	0	-	n.a.	n.a.
GRIN3A	ENSG00000198785	0	-	-	609	1091	-	-	n.a.	n.a.
GRIPAP1	ENSG00000068400	0	-	-	-	-	15	-	n.a.	n.a.
GRK6	ENSG00000198055	0	-	-	0	342	-	-	n.a.	n.a.
GRM4	ENSG00000124493	0	-	1597	1222	1597	1222	1597	n.a.	n.a.
GRPEL2	ENSG00000164284	0	-	-	-	-	0	-	n.a.	n.a.
GSC	ENSG00000133937	-1	2223	3837	96	-	96	5483	1	1
GSH-2	ENSG00000180613	0	5008	-	5008	-	399	-	n.a.	n.a.
GSH1	ENSG00000169840	0	1035	-	-	-	-	-	n.a.	n.a.
GSK3A	ENSG00000105723	0	-	-	0	-	0	-	n.a.	n.a.
GSK3B	ENSG00000082701	0	-	-	1156	-	-	-	n.a.	n.a.
GSN	ENSG00000148180	-1	-	-	-	-	-	-	1	0
GSPT2	ENSG00000189369	0	-	-	358	670	83	670	n.a.	n.a.
GSTA4	ENSG00000170899	1	-	-	-	-	-	-	1	1
GSTM3	ENSG00000134202	1	-	-	-	-	-	-	1	0
GSTT2	ENSG00000133433	-1	-	-	-	-	956	-	1	0
GSTT2B	ENSG00000133433	0	-	-	-	-	-	-	n.a.	n.a.
GTF2E1	ENSG00000153767	0	-	-	-	-	7882	-	n.a.	n.a.
GTF2F2	ENSG00000188342	1	-	-	-	-	-	-	1	1
GTF2H2	ENSG00000145736	0	-	-	-	-	0	-	n.a.	n.a.
GTF2I	ENSG00000077809	-1	-	-	-	-	-	-	0	0
GTF3C4	ENSG00000125484	0	245	7062	-	-	6444	-	0	0
GTL3	ENSG00000070761	0	-	-	0	-	-	-	n.a.	n.a.
GTPBP1	ENSG00000100226	0	4129	-	-	-	0	83	n.a.	n.a.
GTPBP3	ENSG00000130299	0	0	234	0	-	0	2	1	0
GTR3_HUMAN	ENSG00000059804	-1	-	-	-	-	-	-	1	0
GUCY2F	ENSG00000101890	0	3744	-	-	-	-	-	n.a.	n.a.
GYPC	ENSG00000136732	0	-	-	-	-	681	-	n.a.	n.a.
GYS1	ENSG00000104812	-1	-	-	-	-	-	-	1	0
GZMM	ENSG00000197540	-1	-	-	-	-	-	-	0	0
H2AFJ	ENSG00000111332	0	2247	-	738	-	738	-	n.a.	n.a.
H2AFX	ENSG00000188486	0	-	-	6517	-	6240	-	n.a.	n.a.
H2AFY	ENSG00000113648	-1	-	352	-	-	-	-	1	1
H2AFY2	ENSG00000099284	-1	-	-	-	-	-	-	1	1
H2AFZ	ENSG00000164032	0	-	-	-	-	507	-	n.a.	n.a.
H31_HUMAN	ENSG00000112727	1	-	-	-	-	-	-	1	1
H3F3B	ENSG00000163041	0	-	-	0	-	-	-	n.a.	n.a.
H4_HUMAN	ENSG00000124529	1	-	-	-	-	-	-	1	1
HAND1	ENSG00000113196	0	3387	-	6638	-	6358	6887	n.a.	n.a.
HAND2	ENSG00000164107	0	1178	363	634	-	634	-	1	1
HAS2	ENSG00000170961	-1	0	-	0	-	0	211	1	1
HBG1	ENSG00000213934	0	7177	-	7177	-	7177	-	n.a.	n.a.
HBG2	ENSG00000196565	0	2253	2806	2253	2806	2253	2806	1	0
HBP1	ENSG00000105856	0	-	-	553	-	2898	-	n.a.	n.a.
HBXAP	ENSG00000048649	0	-	-	0	-	-	-	n.a.	n.a.
HCFC1R1	ENSG00000103145	0	-	-	-	-	1939	-	n.a.	n.a.
HDAC11	ENSG00000163517	0	-	-	-	-	6962	-	n.a.	n.a.
HDAC2	ENSG00000196591	0	-	-	912	1285	-	-	n.a.	n.a.
HDAC6	ENSG00000094631	-1	-	-	-	1649	-	-	1	0
HDAC9	ENSG00000048052	0	-	-	0	-	-	-	n.a.	n.a.
HDCMA18P	ENSG00000174720	0	-	-	0	-	0	-	n.a.	n.a.
HDGF2	ENSG00000167674	0	-	-	398	-	-	-	n.a.	n.a.
HDGFL1	ENSG00000112273	-1	-	-	-	-	-	-	1	1
HEAB	ENSG00000172409	0	-	-	7	-	-	-	n.a.	n.a.
HECTD2	ENSG00000165338	0	-	-	3525	-	3445	-	n.a.	n.a.
HELLS	ENSG00000119969	0	-	-	491	-	491	-	n.a.	n.a.
HEPH	ENSG00000089472	0	-	-	0	-	-	-	n.a.	n.a.
HESX1	ENSG00000163666	0	0	215	0	215	0	61	1	0
HEY2	ENSG00000135547	1	-	-	-	-	663	-	1	0
HGD	ENSG00000113924	0	-	-	-	-	1084	-	n.a.	n.a.
HHAT	ENSG00000054392	0	-	168	267	-	267	-	n.a.	n.a.
HHEX	ENSG00000152804	-1	1098	1627	1098	-	1098	1627	0	0
HHLA3	ENSG00000197568	1	57	-	-	-	-	-	1	0
HIF1AN	ENSG00000166135	0	-	-	0	-	-	-	n.a.	n.a.
HIS1	ENSG00000186834	0	-	-	80	-	80	-	n.a.	n.a.
HIST1H1A	ENSG00000124610	0	-	-	1225	-	1484	-	n.a.	n.a.
HIST1H1B	ENSG00000184357	0	3205	-	1862	-	1862	-	n.a.	n.a.
HIST1H1D	ENSG00000124575	0	0	282	0	-	0	-	1	1
HIST1H1E	ENSG00000168298	0	-	-	-	-	1290	-	n.a.	n.a.
HIST1H2AB	ENSG00000137259	0	-	177	-	95	-	-	n.a.	n.a.
HIST1H2AE	ENSG00000137259|ENSG00000168274	0	-	-	0	-	896	-	n.a.	n.a.
HIST1H2AH	ENSG00000198374	0	-	-	7506	170	-	-	n.a.	n.a.
HIST1H2AI	ENSG00000184348|ENSG00000196747|ENSG00000196787|ENSG00000196866|	0	-	-	0	-	-	-	n.a.	n.a.
HIST1H2AJ	ENSG00000182611	0	-	-	0	-	-	-	n.a.	n.a.
HIST1H2AL	ENSG00000184348|ENSG00000196747|ENSG00000196787|ENSG00000196866|	0	-	-	0	-	0	-	n.a.	n.a.
HIST1H2AM	ENSG00000184348|ENSG00000196747|ENSG00000196787|ENSG00000196866|	0	0	-	0	-	0	-	n.a.	n.a.
HIST1H2BB	ENSG00000196226	0	-	-	225	-	-	-	n.a.	n.a.
HIST1H2BD	ENSG00000158373	0	-	-	-	-	0	253	n.a.	n.a.
HIST1H2BE	ENSG00000168242|ENSG00000180596|ENSG00000187990|ENSG00000197697|	0	0	-	0	-	0	-	n.a.	n.a.
HIST1H2BF	ENSG00000187990	0	0	-	0	-	0	-	n.a.	n.a.
HIST1H2BG	ENSG00000168242|ENSG00000180596|ENSG00000187990|ENSG00000197697|	0	-	-	0	-	1144	-	n.a.	n.a.
HIST1H2BH	ENSG00000197459	0	-	977	0	-	0	-	n.a.	n.a.
HIST1H2BI	ENSG00000168242|ENSG00000180596|ENSG00000187990|ENSG00000197697|	0	510	-	-	-	-	-	n.a.	n.a.
HIST1H2BJ	ENSG00000124635	0	-	-	6068	-	-	-	n.a.	n.a.
HIST1H2BK	ENSG00000197903	0	-	-	-	26	-	-	n.a.	n.a.
HIST1H2BL	ENSG00000185130	0	-	776	0	-	-	-	n.a.	n.a.
HIST1H2BM	ENSG00000196374	0	-	-	45	-	-	-	n.a.	n.a.
HIST1H2BN	ENSG00000196501	0	5912	-	-	-	-	-	n.a.	n.a.
HIST1H2BO	ENSG00000196331	0	240	-	0	-	240	-	n.a.	n.a.
HIST1H3A	ENSG00000112727|ENSG00000124693|ENSG00000178458|ENSG00000182572|	0	-	-	0	-	889	-	n.a.	n.a.
HIST1H3B	ENSG00000182572	0	-	1297	-	-	-	-	n.a.	n.a.
HIST1H3C	ENSG00000112727|ENSG00000124693|ENSG00000178458|ENSG00000182572|	0	-	-	1221	-	-	-	n.a.	n.a.
HIST1H3D	ENSG00000112727	0	253	-	0	-	0	-	n.a.	n.a.
HIST1H3E	ENSG00000112727|ENSG00000124693|ENSG00000178458|ENSG00000182572|	1	-	-	0	-	0	-	1	0
HIST1H3F	ENSG00000112727|ENSG00000124693|ENSG00000178458|ENSG00000182572|	0	-	-	624	-	80	-	n.a.	n.a.
HIST1H3G	ENSG00000112727|ENSG00000124693|ENSG00000178458|ENSG00000182572|	0	1670	-	-	-	-	-	n.a.	n.a.
HIST1H3H	ENSG00000112727|ENSG00000124693|ENSG00000178458|ENSG00000182572|	0	-	-	1340	-	-	-	n.a.	n.a.
HIST1H3I	ENSG00000112727|ENSG00000124693|ENSG00000178458|ENSG00000182572|	0	755	-	755	-	755	-	n.a.	n.a.
HIST1H3J	ENSG00000112727|ENSG00000124693|ENSG00000178458|ENSG00000182572|	0	1928	-	0	-	0	-	n.a.	n.a.
HIST1H4A	ENSG00000124529|ENSG00000158406|ENSG00000182217|ENSG00000183941|	0	-	-	0	-	0	-	n.a.	n.a.
HIST1H4C	ENSG00000124529|ENSG00000158406|ENSG00000182217|ENSG00000183941|	0	-	-	0	-	0	-	n.a.	n.a.
HIST1H4D	ENSG00000124529|ENSG00000158406|ENSG00000182217|ENSG00000183941|	0	-	-	201	-	482	-	n.a.	n.a.
HIST1H4E	ENSG00000124529|ENSG00000158406|ENSG00000182217|ENSG00000183941|	1	4658	-	0	-	0	-	0	0
HIST1H4F	ENSG00000198327	0	4905	-	4905	-	5179	-	n.a.	n.a.
HIST1H4G	ENSG00000124578	0	-	-	4254	-	3710	-	n.a.	n.a.
HIST1H4I	ENSG00000124529|ENSG00000158406|ENSG00000182217|ENSG00000183941|	0	-	-	0	-	-	-	n.a.	n.a.
HIST1H4J	ENSG00000158406	1	-	-	-	-	-	-	0	0
HIST1H4K	ENSG00000158406	0	0	-	-	-	-	-	n.a.	n.a.
HIST1H4L	ENSG00000124529|ENSG00000158406|ENSG00000182217|ENSG00000183941|	0	1950	-	0	-	0	-	n.a.	n.a.
HIST2H2AA	ENSG00000183558	0	-	-	0	-	0	-	n.a.	n.a.
HIST2H2AB	ENSG00000184270	0	0	-	0	-	-	-	n.a.	n.a.
HIST2H2AC	ENSG00000184260	0	704	-	0	-	-	-	n.a.	n.a.
HIST2H2BA	ENSG00000184678	0	-	-	-	-	-	-	n.a.	n.a.
HIST2H2BE	ENSG00000184678	0	996	-	0	-	-	-	n.a.	n.a.
HIST2H3C	ENSG00000183598|ENSG00000203811|ENSG00000203813	0	-	-	0	-	0	-	n.a.	n.a.
HIST2H3D	ENSG00000183598	0	-	-	-	-	-	-	n.a.	n.a.
HIST2H4	ENSG00000158406	0	0	-	0	-	0	-	n.a.	n.a.
HIST2H4B	ENSG00000197061	0	-	358	-	112	-	-	n.a.	n.a.
HIST3H2A	ENSG00000181218	0	-	-	320	-	320	-	n.a.	n.a.
HIST3H2BB	ENSG00000196890	0	-	-	73	-	73	-	n.a.	n.a.
HIST4H4	ENSG00000124529|ENSG00000158406|ENSG00000182217|ENSG00000183941|	0	744	-	1803	-	744	-	n.a.	n.a.
HK1	ENSG00000156515	1	-	-	-	-	-	-	0	0
HLA-DOB	ENSG00000204273	-1	-	-	-	-	-	-	1	1
HLA-DQA1	ENSG00000196735|ENSG00000206239|ENSG00000206305	0	-	-	-	-	621	-	n.a.	n.a.
HLA-DQA2	ENSG00000204276	0	-	-	-	-	-	-	n.a.	n.a.
HLA-DRB6	not_available	-1	-	-	-	-	-	-	n.a.	n.a.
HLX	ENSG00000136630	-1	-	-	-	-	-	-	0	0
HLXB9	ENSG00000130675	0	-	-	3252	-	3252	-	n.a.	n.a.
HMG1L10	ENSG00000100118	1	-	-	-	-	-	-	1	1
HMG20A	ENSG00000140382	0	0	40	0	185	0	185	1	0
HMGB2	ENSG00000164104	0	0	-	-	-	-	-	n.a.	n.a.
HMGB3	ENSG00000029993	1	-	-	-	-	-	-	1	0
HMGN4	ENSG00000182952	0	-	-	-	-	1202	1439	n.a.	n.a.
HMOX1	ENSG00000100292	0	-	-	3899	-	-	-	n.a.	n.a.
HN1	ENSG00000189159	0	447	656	0	-	0	656	1	1
HNRNPU	ENSG00000153187	1	-	-	-	-	-	-	1	0
HNRPA1	ENSG00000135486	0	-	-	0	-	0	-	n.a.	n.a.
HNRPA2B1	ENSG00000122566	0	-	-	116	-	186	-	n.a.	n.a.
HNRPC	ENSG00000092199	0	-	-	46	-	-	-	n.a.	n.a.
HNRPH2	ENSG00000126945	0	-	-	-	-	59	-	n.a.	n.a.
HNRPK	ENSG00000165119	0	-	-	1748	-	-	-	n.a.	n.a.
HNRPL	ENSG00000104824	0	-	-	240	-	-	-	n.a.	n.a.
HNRPUL1	ENSG00000105323	0	-	-	0	130	0	130	n.a.	n.a.
HOP	ENSG00000171476	0	5942	6660	5942	6660	5942	6660	1	0
HOXA1	ENSG00000105991	0	-	-	3287	-	645	1065	n.a.	n.a.
HOXA13	ENSG00000106031	0	5810	5779	-	-	-	-	1	1
HOXA3	ENSG00000105997	0	2297	-	-	-	-	-	n.a.	n.a.
HOXA4	ENSG00000197576	0	637	-	-	-	-	-	n.a.	n.a.
HOXA6	ENSG00000106006	0	7473	-	-	-	-	-	n.a.	n.a.
HOXA7	ENSG00000122592	0	221	-	-	-	-	-	n.a.	n.a.
HOXA9	ENSG00000078399	0	1232	-	-	-	-	-	n.a.	n.a.
HOXB1	ENSG00000120094	0	0	412	0	412	0	412	1	1
HOXB13	ENSG00000159184	0	-	4281	4347	-	1201	4281	n.a.	n.a.
HOXB3	ENSG00000120093	0	6846	-	124	-	124	-	n.a.	n.a.
HOXB4	ENSG00000182742	0	2952	-	-	-	-	-	n.a.	n.a.
HOXB5	ENSG00000120075	0	2758	2967	-	-	2117	-	1	0
HOXB6	ENSG00000108511	0	210	241	-	-	1940	-	0	0
HOXB9	ENSG00000170689	0	-	-	-	-	5435	-	n.a.	n.a.
HOXC12	ENSG00000123407	0	867	1514	-	-	-	-	1	0
HOXC4	ENSG00000198353	0	1313	-	1313	-	476	-	n.a.	n.a.
HOXD1	ENSG00000128645	0	-	-	-	-	615	926	n.a.	n.a.
HOXD11	ENSG00000128713	0	2737	3047	-	-	3015	-	1	0
HOXD12	ENSG00000170178	0	-	1936	-	-	5258	-	n.a.	n.a.
HOXD13	ENSG00000128714	0	-	-	3642	4175	1198	4175	n.a.	n.a.
HPR	ENSG00000205103	-1	-	-	-	-	-	-	0	1
HPS1	ENSG00000107521	-1	-	-	-	-	-	-	1	1
HPS3	ENSG00000163755	1	-	-	-	-	-	-	1	0
HPSE2	ENSG00000172987	0	-	830	0	-	0	-	n.a.	n.a.
HRASLS3	ENSG00000176485	1	-	-	-	-	-	-	1	1
HRB2	not_available	0	-	-	-	-	0	-	n.a.	n.a.
HRG	ENSG00000113905	0	-	-	-	-	1731	2309	n.a.	n.a.
HSC20	ENSG00000100209	0	5032	-	5032	-	5032	-	n.a.	n.a.
HSD17B12	ENSG00000149084	0	-	-	0	-	0	46	n.a.	n.a.
HSD17B14	ENSG00000087076	-1	-	-	-	-	-	-	1	0
HSP90AB1	ENSG00000096384	-1	-	-	-	229	-	-	1	0
HSPA4	ENSG00000170606	0	-	-	-	-	21	1228	n.a.	n.a.
HSPA5	ENSG00000044574	0	-	6952	-	-	0	-	n.a.	n.a.
HSPB1	ENSG00000106211	-1	-	-	-	-	-	-	0	0
HSPB8	ENSG00000152137	-1	-	-	-	-	-	-	1	0
HSPBAP1	ENSG00000169087	0	-	-	-	-	251	-	n.a.	n.a.
HSPC111	ENSG00000048162	0	-	-	-	-	0	-	n.a.	n.a.
HSPC138	ENSG00000149196	0	-	-	0	-	-	-	n.a.	n.a.
HSPC150	not_available	0	-	-	0	-	0	-	n.a.	n.a.
HSPC171	ENSG00000168701	0	-	-	-	-	2181	-	n.a.	n.a.
HSPC268	ENSG00000164898	0	-	-	0	-	821	-	n.a.	n.a.
HSPCA	ENSG00000080824	0	2026	-	-	-	2026	-	n.a.	n.a.
HSPCB	ENSG00000096384	0	-	-	0	-	-	-	n.a.	n.a.
HSPG2	ENSG00000142798	-1	-	-	-	-	-	-	1	0
hSyn	ENSG00000111785	0	5009	-	83	-	2742	-	n.a.	n.a.
HTF9C	ENSG00000099899	0	-	-	-	-	-	-	n.a.	n.a.
HTPAP	ENSG00000147535	0	-	-	1156	-	-	-	n.a.	n.a.
HTR2B	ENSG00000135914	0	-	-	-	-	301	-	n.a.	n.a.
HTR2C	ENSG00000147246	0	2228	2538	-	-	-	-	1	0
HUMMLC2B	ENSG00000180209	0	-	-	3750	-	3750	-	n.a.	n.a.
HYPE	ENSG00000198855	0	2791	-	2791	-	-	-	n.a.	n.a.
ICAM3	ENSG00000076662	1	-	-	-	-	-	-	1	0
ICMT	ENSG00000116237	0	3422	-	3221	-	3422	-	n.a.	n.a.
ID1	ENSG00000125968	0	-	-	820	1265	820	1265	n.a.	n.a.
ID2	ENSG00000115738	-1	694	-	-	-	3709	1229	0	0
ID3	ENSG00000117318	-1	-	-	-	-	-	-	0	0
IDH2	ENSG00000182054	-1	-	-	-	-	-	1533	1	1
IDH3A	ENSG00000166411	0	-	-	-	-	1345	-	n.a.	n.a.
IDH3G	ENSG00000067829	0	-	-	0	-	-	-	n.a.	n.a.
IDS	ENSG00000010404	-1	-	-	-	-	-	2606	0	0
IER5	ENSG00000162783	-1	-	-	-	-	-	-	1	0
IER5L	ENSG00000188483	0	526	1026	526	1026	526	1026	0	0
IFI16	ENSG00000163565	0	2580	3153	2053	3153	2053	4060	1	1
IFI30	not_available	1	-	-	-	-	-	-	n.a.	n.a.
IFIH1	ENSG00000115267	0	2572	2939	2572	2706	2572	-	1	1
IFRG28	ENSG00000136514	0	-	-	7476	-	7476	-	n.a.	n.a.
IGF1R	ENSG00000140443	1	-	241	-	-	-	-	1	1
IGFBP2	ENSG00000115457	0	-	-	584	-	584	894	n.a.	n.a.
IGFBP3	ENSG00000146674	-1	-	2609	-	-	2381	2874	1	1
IGFBP5	ENSG00000115461	-1	-	-	-	-	-	-	1	1
IGLC2	ENSG00000211677	-1	-	-	-	-	-	-	0	0
IK	ENSG00000113141	0	-	-	0	-	-	-	n.a.	n.a.
IL12A	ENSG00000168811	0	-	-	6556	-	-	-	n.a.	n.a.
IL17R	ENSG00000177663	-1	-	-	-	-	-	-	1	0
IL1F9	ENSG00000136688	1	-	-	-	-	-	-	1	0
IL1R2	ENSG00000115590	-1	-	-	-	2090	-	-	1	0
IL1RAPL1	ENSG00000169306	0	688	899	-	-	688	-	1	0
IL22RA2	ENSG00000164485	0	-	1799	-	-	1192	1520	n.a.	n.a.
IL2RG	ENSG00000147168	0	6495	-	6350	-	6350	-	n.a.	n.a.
IL6R	ENSG00000160712	1	-	-	-	-	-	-	1	1
ILF2	ENSG00000143621	0	-	-	0	-	0	-	n.a.	n.a.
ILF3	ENSG00000129351	0	-	-	0	-	0	221	n.a.	n.a.
IMAA	not_available	0	-	-	698	-	698	-	n.a.	n.a.
IMP-1	ENSG00000159217	0	-	-	1470	-	1751	-	n.a.	n.a.
IMP-3	ENSG00000104331	0	-	-	0	-	0	-	n.a.	n.a.
IMPA2	ENSG00000141401	-1	-	1347	-	-	-	-	1	0
ING1	ENSG00000153487	0	-	-	-	-	7076	-	n.a.	n.a.
ING4	ENSG00000111653	0	-	-	0	-	0	81	n.a.	n.a.
INHA	ENSG00000123999	0	5730	-	6328	-	5730	-	n.a.	n.a.
INHBA	ENSG00000122641	0	-	-	1031	1587	-	-	n.a.	n.a.
INM01	ENSG00000180190	0	-	-	542	-	542	-	n.a.	n.a.
INPP4A	ENSG00000040933	0	-	-	-	-	1243	-	n.a.	n.a.
INPP5B	ENSG00000204084	1	-	-	-	-	-	-	1	0
INPP5E	ENSG00000148384	-1	-	-	-	-	-	-	0	0
INSM1	ENSG00000173404	0	1959	2297	1959	-	1959	2297	1	1
IPF1	ENSG00000139515	0	1909	-	2189	-	2189	-	n.a.	n.a.
IPMK	ENSG00000151151	0	-	-	-	-	790	3071	n.a.	n.a.
IQCD	ENSG00000166578	1	-	-	-	-	-	-	0	0
IQGAP1	ENSG00000140575	-1	-	-	-	-	-	-	1	0
IQSEC2	ENSG00000124313	0	-	-	1278	-	1053	-	n.a.	n.a.
IRX2	ENSG00000170561	0	81	381	844	1386	844	1386	1	1
ISL1	ENSG00000016082	0	358	917	3363	-	358	3672	1	1
ISL2	ENSG00000159556	0	3	-	-	-	-	-	n.a.	n.a.
ISOC1	ENSG00000066583	-1	-	-	-	-	-	-	1	0
ISOC2	ENSG00000063241	0	-	-	-	-	3106	3301	n.a.	n.a.
ITGA11	ENSG00000137809	-1	-	-	-	-	-	-	1	0
ITGA5	ENSG00000161638	-1	-	-	-	-	-	-	1	0
ITGB1	ENSG00000150093	0	-	-	-	-	3392	3904	n.a.	n.a.
ITGB1BP3	ENSG00000077009	1	-	-	-	-	-	-	0	0
ITIH5L	ENSG00000102313	0	5775	-	5775	-	-	-	n.a.	n.a.
ITM2C	ENSG00000135916	-1	-	-	-	-	-	833	0	1
ITPK1	ENSG00000100605	1	-	-	-	-	-	-	0	0
IVD	ENSG00000128928	1	-	-	-	-	-	-	1	0
IVNS1ABP	ENSG00000116679	-1	-	-	-	-	-	-	1	1
JARID2	ENSG00000008083	0	385	885	64	3019	2426	2742	0	0
JAZF1	ENSG00000153814	1	-	-	-	-	-	-	1	1
JMJD1A	ENSG00000115548	0	218	530	0	250	0	530	1	0
JMJD3	ENSG00000132510	-1	-	-	-	-	-	-	1	0
JUB	ENSG00000129474	0	-	136	167	-	167	-	n.a.	n.a.
JUN	ENSG00000177606	0	-	-	-	-	0	-	n.a.	n.a.
JUND	ENSG00000130522	0	0	-	-	-	-	-	n.a.	n.a.
JUP	ENSG00000173801	0	7078	7326	8	-	7078	7326	0	0
K6HF	ENSG00000170454	-1	-	-	-	-	-	-	1	0
KA35	ENSG00000196859	-1	-	-	-	-	-	-	1	1
KATNAL1	ENSG00000102781	-1	-	-	-	-	-	-	1	1
KATNAL2	ENSG00000167216	0	-	6400	20	-	-	-	n.a.	n.a.
KATNB1	ENSG00000140854	0	-	-	-	-	1492	310	n.a.	n.a.
KBTBD10	ENSG00000154474	0	-	-	1495	-	1495	-	n.a.	n.a.
KCNG1	ENSG00000026559	-1	-	-	-	-	-	-	1	1
KCNH5	ENSG00000140015	0	1269	1307	1009	1307	-	-	1	0
KCNH8	ENSG00000183960	0	-	1279	686	-	966	-	n.a.	n.a.
KCNJ1	ENSG00000151704	0	-	-	3181	3928	3181	3928	n.a.	n.a.
KCNJ4	ENSG00000168135	0	-	-	-	-	6522	-	n.a.	n.a.
KCNJ6	ENSG00000157542	0	-	-	0	-	-	-	n.a.	n.a.
KCNK1	ENSG00000135750	-1	-	-	-	-	-	-	1	0
KCNK12	ENSG00000184261	-1	-	-	-	-	-	-	1	0
KCNMB2	ENSG00000197584	0	-	-	0	-	0	-	n.a.	n.a.
KCNMB3L	not_available	-1	-	-	-	-	-	-	n.a.	n.a.
KCNMB4	ENSG00000135643	0	5054	5662	5054	-	-	-	1	1
KCNN2	ENSG00000080709	0	1644	1326	0	89	1380	1326	1	1
KCNN3	ENSG00000143603	0	3255	-	2995	-	-	-	n.a.	n.a.
KCNQ1DN	ENSG00000174613	0	-	-	1425	-	1425	-	n.a.	n.a.
KCTD14	ENSG00000151364	1	-	-	-	-	-	-	1	0
KCTD15	ENSG00000153885	0	-	-	-	-	1068	-	n.a.	n.a.
KCTD2	ENSG00000180901	0	-	-	-	-	4900	-	n.a.	n.a.
KDELR3	ENSG00000100196	0	-	-	-	-	6235	-	n.a.	n.a.
KDR	ENSG00000128052	1	6593	7561	6316	7434	6593	7561	1	0
KELCHL	ENSG00000185214	-1	-	-	-	-	-	-	1	0
KHDRBS1	ENSG00000121774	0	-	-	-	-	5417	5457	n.a.	n.a.
KHSRP	ENSG00000088247	0	-	-	-	-	218	-	n.a.	n.a.
KIAA0063	ENSG00000100221	0	849	-	-	-	5207	-	n.a.	n.a.
KIAA0101	ENSG00000166803	0	1216	1521	-	-	1216	1792	1	1
KIAA0174	ENSG00000182149	0	0	-	-	-	-	-	n.a.	n.a.
KIAA0241	ENSG00000105778	0	-	-	-	-	5044	-	n.a.	n.a.
KIAA0247	ENSG00000100647	-1	-	-	372	-	-	-	1	0
KIAA0427	ENSG00000134030	1	-	-	-	-	-	-	1	1
KIAA0495	ENSG00000187648	0	-	-	0	-	-	-	n.a.	n.a.
KIAA0586	ENSG00000100578	0	-	-	300	-	-	-	n.a.	n.a.
KIAA0635	ENSG00000174799	1	-	-	-	-	-	-	1	0
KIAA0652	ENSG00000175224	0	-	-	-	-	0	-	n.a.	n.a.
KIAA0669	ENSG00000196428	-1	-	-	-	-	-	-	1	0
KIAA0738	ENSG00000198420	0	-	-	4534	-	4534	-	n.a.	n.a.
KIAA0748	ENSG00000135426	1	-	-	-	-	-	-	1	1
KIAA0773	ENSG00000159784	0	-	-	-	-	6277	-	n.a.	n.a.
KIAA0794	ENSG00000163960	1	-	-	-	-	-	-	1	1
KIAA0859	ENSG00000010165	1	-	-	-	-	-	-	1	0
KIAA0962	ENSG00000116138	0	-	-	41	-	41	-	n.a.	n.a.
KIAA1045	ENSG00000122733	1	-	-	-	-	-	-	0	0
KIAA1143	ENSG00000163807	0	0	40	0	81	0	40	1	0
KIAA1164	ENSG00000128923	0	-	-	0	-	0	-	n.a.	n.a.
KIAA1166	ENSG00000126970	0	-	-	0	139	-	-	n.a.	n.a.
KIAA1217	ENSG00000120549	0	-	-	-	4172	919	1145	n.a.	n.a.
KIAA1229	ENSG00000122417	0	-	-	0	-	0	-	n.a.	n.a.
KIAA1245	ENSG00000203832	-1	-	-	-	-	-	-	1	0
KIAA1273	ENSG00000160072	1	-	-	-	-	-	-	1	0
KIAA1279	ENSG00000198954	0	0	438	0	110	-	-	1	0
KIAA1280	not_available	0	-	-	-	-	3611	-	n.a.	n.a.
KIAA1295	ENSG00000174705	-1	-	-	-	-	-	-	1	0
KIAA1468	ENSG00000134444	0	-	-	200	-	-	7423	n.a.	n.a.
KIAA1505	ENSG00000135205	0	-	-	0	-	0	-	n.a.	n.a.
KIAA1529	ENSG00000197816	0	0	-	-	-	-	-	n.a.	n.a.
KIAA1573	ENSG00000158966	0	-	-	1499	-	1499	-	n.a.	n.a.
KIAA1576	ENSG00000171724	1	-	-	-	-	-	-	1	0
KIAA1598	ENSG00000187164	-1	-	-	-	-	-	-	1	1
KIAA1623	ENSG00000074855	0	2243	-	2243	-	1938	-	n.a.	n.a.
KIAA1632	ENSG00000152223	-1	-	-	-	-	-	-	1	0
KIAA1683	ENSG00000130518	0	7039	-	-	-	-	-	n.a.	n.a.
KIAA1754	ENSG00000148841	0	-	-	169	-	0	-	n.a.	n.a.
KIAA1797	ENSG00000188352	-1	-	-	-	-	-	-	1	1
KIAA1853	ENSG00000139767	0	0	137	0	137	-	-	1	1
KIAA1856	not_available	-1	-	-	-	-	-	-	n.a.	n.a.
KIAA1919	ENSG00000173214	0	4548	4580	4548	4580	4548	4580	1	1
KIAA1949	ENSG00000146112	-1	-	-	-	-	-	-	0	0
KIAA1972	not_available	0	-	-	-	-	6990	-	n.a.	n.a.
KIF11	ENSG00000138160	0	-	-	1349	-	-	-	n.a.	n.a.
KIF13A	ENSG00000137177	0	-	1142	532	-	812	-	n.a.	n.a.
KIF15	ENSG00000163808	0	0	-	0	108	0	-	n.a.	n.a.
KIF20A	ENSG00000112984	1	-	-	-	-	-	-	0	1
KIF2C	ENSG00000142945	1	-	-	0	-	-	33	1	0
KIF9	ENSG00000088727	0	-	-	-	-	1031	-	n.a.	n.a.
KIFC3	ENSG00000140859	-1	-	-	-	-	-	-	1	0
KITLG	ENSG00000049130	0	301	-	790	1467	790	-	n.a.	n.a.
KLF1	ENSG00000105610	1	-	-	-	-	-	-	1	1
KLF15	ENSG00000163884	0	-	-	-	-	5075	-	n.a.	n.a.
KLF5	ENSG00000102554	0	3447	4037	3447	-	3447	3757	1	1
KLF6	ENSG00000067082	-1	-	-	-	-	809	1389	1	0
KLF7	ENSG00000118263	0	1333	2335	-	-	274	-	1	1
KLHL13	ENSG00000003096	0	-	-	0	-	0	-	n.a.	n.a.
KLHL14	ENSG00000197705	0	283	488	-	7633	-	-	1	1
KLHL18	ENSG00000114648	0	-	-	-	-	591	928	n.a.	n.a.
KLHL4	ENSG00000102271	0	15	-	-	-	15	-	n.a.	n.a.
KLHL5	ENSG00000109790	0	0	35	0	35	0	35	1	0
KLK10	ENSG00000129451	-1	-	-	-	-	-	-	0	0
KLRA1	ENSG00000021602	0	6640	6598	-	-	-	4436	0	1
KNTC1	ENSG00000184445	0	-	-	0	-	0	-	n.a.	n.a.
KPNA1	ENSG00000114030	-1	-	-	-	-	-	-	1	0
KPNA2	ENSG00000182481	1	-	-	-	-	-	-	0	1
KPNA3	ENSG00000102753	0	-	-	511	-	511	-	n.a.	n.a.
KRT12	ENSG00000187242	0	-	7102	6651	-	6651	-	n.a.	n.a.
KRT17	ENSG00000186831	-1	-	-	-	-	-	-	1	0
KRT18	ENSG00000111057	-1	-	-	-	-	2845	3145	1	0
KRT36	ENSG00000126337	-1	-	-	-	-	-	-	1	0
KRT84	ENSG00000161849	-1	-	-	-	-	-	-	1	0
KRTAP13-3	ENSG00000186975	0	-	-	547	-	178	-	n.a.	n.a.
KRTAP13-4	ENSG00000186971	0	-	-	3188	-	3188	-	n.a.	n.a.
KRTAP19-6	ENSG00000186964	0	428	-	-	-	-	-	n.a.	n.a.
KRTAP3-1	ENSG00000213418	0	608	-	-	-	0	398	n.a.	n.a.
L2HGDH	ENSG00000087299	1	-	-	-	-	-	-	1	1
LAMA1	ENSG00000101680	-1	-	-	-	-	-	-	0	0
LAMA4	ENSG00000112769	0	612	1302	340	1302	108	1040	1	0
LAMA5	ENSG00000130702	-1	-	-	-	-	-	-	0	0
LARGE	ENSG00000133424	0	2392	2641	2392	-	2392	-	1	1
LARS	ENSG00000133706	0	-	-	-	-	0	-	n.a.	n.a.
LASP1	ENSG00000002834	0	-	-	1697	-	-	-	n.a.	n.a.
LAT1-3TM	not_available	0	-	-	693	-	693	-	n.a.	n.a.
LBH	ENSG00000213626	-1	-	-	-	-	-	-	1	0
LBP	ENSG00000129988	0	3564	-	3564	-	3564	4285	n.a.	n.a.
LBX1	ENSG00000138136	0	32	269	32	-	32	-	1	0
LCMT2	ENSG00000168806	0	-	-	-	-	0	-	n.a.	n.a.
LDB3	ENSG00000122367	-1	-	-	-	-	-	-	0	0
LECT1	ENSG00000136110	1	-	1971	-	-	850	-	1	1
LEF1	ENSG00000138795	0	608	825	-	-	2505	3034	1	0
LEFTY1	ENSG00000143787	1	-	1264	653	1264	653	1264	1	1
LEFTY2	ENSG00000143768	1	4499	4746	4107	-	4107	4746	1	0
LENG4	ENSG00000125505	-1	-	-	-	-	-	-	1	0
LENG9	ENSG00000182909	0	-	-	138	-	-	-	n.a.	n.a.
LEPROTL1	ENSG00000104660	0	-	-	-	-	7505	-	n.a.	n.a.
LETM2	ENSG00000165046	0	-	-	22	332	22	332	n.a.	n.a.
LGALS13	ENSG00000105198	0	5514	-	-	-	-	-	n.a.	n.a.
LGALS3	ENSG00000131981	-1	-	-	-	-	-	-	1	0
LGALS3BP	ENSG00000108679	-1	-	-	-	-	-	-	1	0
LGI1	ENSG00000108231	0	454	698	454	698	454	-	1	0
LHFP	ENSG00000183722	-1	-	-	-	-	-	-	1	1
LHFPL1	ENSG00000182508	0	-	-	0	-	-	-	n.a.	n.a.
LHFPL2	ENSG00000145685	-1	-	-	-	-	-	-	1	0
LHFPL3	ENSG00000187416	-1	-	-	-	-	-	1237	1	0
LHPP	ENSG00000107902	0	7128	-	7128	-	7128	-	n.a.	n.a.
LHX1	ENSG00000132130	0	1125	1157	-	-	1125	1157	1	0
LHX2	ENSG00000106689	0	563	985	5417	5709	5417	5989	1	1
LHX4	ENSG00000121454	0	-	-	-	-	739	-	n.a.	n.a.
LHX5	ENSG00000089116	0	6103	6538	6103	-	6358	6538	1	0
LHX8	ENSG00000162624	0	-	-	1442	-	-	-	n.a.	n.a.
LIAS	ENSG00000121897	0	-	-	133	-	-	-	n.a.	n.a.
LIM2	ENSG00000105370	0	-	-	6157	-	6157	6332	n.a.	n.a.
LIMK2	ENSG00000182541	-1	-	-	-	-	-	-	1	1
LIN7A	ENSG00000111052	-1	-	-	-	-	-	-	1	1
LIX1L	ENSG00000152022	-1	-	-	-	-	-	-	1	0
LLGL2	ENSG00000073350	-1	-	-	-	-	-	-	1	0
LMCD1	ENSG00000071282	-1	-	-	-	-	1608	-	1	0
LMO3	ENSG00000048540	0	-	7631	2425	-	2425	3210	n.a.	n.a.
LMO6	ENSG00000012211	0	-	-	4553	-	-	-	n.a.	n.a.
LOC112937	not_available	0	-	-	-	-	2789	-	n.a.	n.a.
LOC113828	not_available	0	-	-	-	-	0	-	n.a.	n.a.
LOC115294	not_available	-1	-	-	-	-	-	-	n.a.	n.a.
LOC115509	not_available	0	-	-	-	-	0	-	n.a.	n.a.
LOC116238	not_available	0	-	-	-	-	1328	-	n.a.	n.a.
LOC124402	not_available	0	-	-	-	-	1072	-	n.a.	n.a.
LOC124491	not_available	0	7164	-	7164	-	7164	-	n.a.	n.a.
LOC126147	ENSG00000142233	0	-	-	-	-	1294	-	n.a.	n.a.
LOC127253	not_available	0	-	-	-	-	370	-	n.a.	n.a.
LOC130951	ENSG00000159374	0	-	-	-	-	0	-	n.a.	n.a.
LOC137392	not_available	0	-	-	-	-	238	-	n.a.	n.a.
LOC143903	not_available	-1	-	-	-	-	-	-	n.a.	n.a.
LOC148206	not_available	1	-	-	-	-	-	-	n.a.	n.a.
LOC148898	not_available	0	-	-	-	-	1391	-	n.a.	n.a.
LOC151242	not_available	-1	-	-	-	-	-	-	n.a.	n.a.
LOC151963	not_available	0	-	-	-	-	531	-	n.a.	n.a.
LOC153364	ENSG00000176055	0	1906	-	1906	-	1906	-	n.a.	n.a.
LOC153684	ENSG00000188231	0	-	-	-	-	1370	-	n.a.	n.a.
LOC162427	ENSG00000141699	0	-	-	0	-	0	-	n.a.	n.a.
LOC169355	not_available	0	0	-	0	-	0	-	n.a.	n.a.
LOC196394	not_available	0	-	-	-	-	3647	-	n.a.	n.a.
LOC200008	not_available	0	-	-	-	-	0	-	n.a.	n.a.
LOC201895	not_available	0	-	-	320	-	-	-	n.a.	n.a.
LOC220869	not_available	0	-	-	-	-	0	-	n.a.	n.a.
LOC221711	not_available	0	-	-	1915	-	0	-	n.a.	n.a.
LOC283337	not_available	0	5066	-	5066	-	5066	-	n.a.	n.a.
LOC283932	not_available	0	-	-	0	-	-	-	n.a.	n.a.
LOC284804	not_available	-1	-	-	-	-	-	-	n.a.	n.a.
LOC338761	not_available	0	-	-	5411	-	-	-	n.a.	n.a.
LOC339448	not_available	0	-	-	193	-	-	-	n.a.	n.a.
LOC349114	not_available	1	-	-	-	-	-	-	n.a.	n.a.
LOC349136	not_available	0	5584	-	535	-	5584	-	n.a.	n.a.
LOC375035	not_available	0	-	-	0	-	-	-	n.a.	n.a.
LOC387700	not_available	0	-	-	658	-	658	-	n.a.	n.a.
LOC388152	ENSG00000186702|ENSG00000197494	0	-	-	-	-	0	-	n.a.	n.a.
LOC388818	not_available	0	-	-	3037	-	-	-	n.a.	n.a.
LOC401137	ENSG00000187533	0	-	-	-	-	4610	-	n.a.	n.a.
LOC403313	not_available	0	-	-	21	-	283	-	n.a.	n.a.
LOC440138	not_available	0	-	-	-	-	0	-	n.a.	n.a.
LOC440590	not_available	0	6014	-	6014	-	5667	-	n.a.	n.a.
LOC51057	ENSG00000143951	0	-	-	-	-	85	-	n.a.	n.a.
LOC51059	not_available	-1	-	-	-	-	-	-	n.a.	n.a.
LOC51066	not_available	0	-	-	-	-	2713	-	n.a.	n.a.
LOC55924	not_available	0	-	-	-	-	1603	-	n.a.	n.a.
LOC55954	not_available	0	-	-	46	-	0	-	n.a.	n.a.
LOC56930	not_available	-1	-	-	-	-	-	-	n.a.	n.a.
LOC57117	not_available	0	-	-	-	-	13	-	n.a.	n.a.
LOC57228	ENSG00000170545	-1	-	-	-	-	-	-	0	0
LOC63929	not_available	-1	-	-	-	-	-	-	n.a.	n.a.
LOC90799	not_available	0	-	-	218	-	218	-	n.a.	n.a.
LOC91461	ENSG00000162878	-1	-	-	-	-	-	-	0	0
LOC91661	not_available	0	-	-	0	-	-	-	n.a.	n.a.
LOC91689	not_available	0	-	-	-	-	0	-	n.a.	n.a.
LOC92162	not_available	-1	-	-	-	-	-	-	n.a.	n.a.
LOH11CR2A	ENSG00000110002	0	-	-	0	-	0	-	n.a.	n.a.
LOXL1	ENSG00000129038	-1	-	-	-	-	-	-	1	0
LOXL2	ENSG00000134013	-1	-	-	0	-	-	-	1	0
LOXL4	ENSG00000138131	-1	-	-	-	-	-	-	1	0
LPHN1	ENSG00000072071	0	-	-	789	-	-	-	n.a.	n.a.
LRAT	ENSG00000121207	0	84	-	0	-	0	-	n.a.	n.a.
LRFN3	ENSG00000126243	0	4254	4286	4254	4286	4254	4286	1	1
LRFN5	ENSG00000165379	0	-	-	-	7357	7113	7357	n.a.	n.a.
LRIG3	ENSG00000139263	0	-	-	-	-	1504	6956	n.a.	n.a.
LRP10	ENSG00000197324	-1	-	-	-	-	-	-	1	0
LRP2	ENSG00000081479	0	-	-	1955	2171	1955	-	n.a.	n.a.
LRP3	ENSG00000130881	0	-	-	-	-	7221	-	n.a.	n.a.
LRP5	ENSG00000162337	-1	-	-	-	-	-	-	1	0
LRRC2	ENSG00000163827	0	7863	-	6303	-	445	-	n.a.	n.a.
LRRC28	ENSG00000168904	0	-	-	-	-	93	-	n.a.	n.a.
LRRC29	ENSG00000125122	0	-	-	-	-	1889	2143	n.a.	n.a.
LRRN1	ENSG00000175928	0	1485	1989	1485	1989	959	1989	0	1
LRRN6A	ENSG00000169783	1	1174	-	1174	-	1174	-	0	0
LRRTM3	ENSG00000198739	0	0	32	0	32	0	32	1	0
LSM3	ENSG00000170860	-1	-	-	0	-	0	35	1	0
LSM4	ENSG00000130520	0	-	-	0	-	-	-	n.a.	n.a.
LSM5	ENSG00000106355	0	-	-	-	-	0	229	n.a.	n.a.
LSM6	ENSG00000164167	1	-	-	-	-	-	-	1	0
LTB4DH	ENSG00000106853	-1	-	-	-	-	-	-	1	0
LTBR	ENSG00000111321	-1	-	-	6954	-	6954	-	1	0
LUM	ENSG00000139329	-1	-	-	-	-	-	-	1	1
LY6E	ENSG00000160932	-1	-	-	-	-	-	-	1	0
LY96	ENSG00000154589	0	5412	-	5412	-	5412	-	n.a.	n.a.
LYAR	ENSG00000145220	1	-	-	-	-	-	-	1	0
LYPDC1	ENSG00000150551	-1	-	-	1264	-	704	-	0	1
LZTFL1	ENSG00000163818	1	-	-	-	-	-	110	1	0
LZTS1	ENSG00000061337	-1	-	-	-	-	-	-	1	0
LZTS2	ENSG00000107816	0	-	-	2554	-	-	-	n.a.	n.a.
M11S1	ENSG00000135387	0	-	-	0	-	-	-	n.a.	n.a.
M96	ENSG00000143033	0	-	-	0	-	-	-	n.a.	n.a.
MAB21L1	ENSG00000180660	0	261	1609	507	-	261	2311	1	1
MACF1	ENSG00000127603	-1	-	-	-	-	-	-	0	0
MAD1L1	ENSG00000002822	0	1868	170	-	-	-	-	0	1
MAD2L2	ENSG00000116670	1	-	-	-	-	-	-	0	0
MADP-1	ENSG00000139168	0	-	-	5265	-	5265	-	n.a.	n.a.
MAGEB3	ENSG00000198798	0	-	-	1451	1763	1192	1763	n.a.	n.a.
MAGED2	ENSG00000102316	-1	3169	3062	3169	3062	-	-	1	0
MAGEH1	ENSG00000187601	-1	-	-	-	-	-	-	1	0
MAMDC2	ENSG00000165072	0	-	-	-	49	0	-	n.a.	n.a.
MAN2C1	ENSG00000140400	0	529	775	529	1015	529	1015	0	0
MAP17	ENSG00000162366	0	-	-	2809	-	-	-	n.a.	n.a.
MAP1LC3B	ENSG00000140941	-1	-	-	-	-	2986	3245	1	0
MAP2K2	ENSG00000126934	1	-	-	-	-	-	-	1	0
MAP3K11	ENSG00000173327	0	-	-	959	-	959	-	n.a.	n.a.
MAP3K12	ENSG00000139625	0	-	-	449	639	321	639	n.a.	n.a.
MAP3K3	ENSG00000198909	0	13	541	-	-	-	250	1	1
MAP4K1	ENSG00000104814	1	-	-	-	-	-	-	1	1
MAP7D1	ENSG00000116871	-1	-	-	-	-	-	-	1	0
MAPBPIP	ENSG00000116586	0	-	-	0	-	-	-	n.a.	n.a.
MAPK14	ENSG00000112062	0	-	-	-	-	1469	-	n.a.	n.a.
MAPK8	ENSG00000107643	0	-	-	-	-	1639	1870	n.a.	n.a.
MAPRE2	ENSG00000166974	0	-	1369	294	-	-	-	n.a.	n.a.
MARCH7	ENSG00000136536	0	-	-	-	-	0	198	n.a.	n.a.
MARCKS	ENSG00000155130	-1	-	-	-	-	-	-	1	1
MARVELD1	ENSG00000155254	-1	-	-	-	-	-	-	1	0
MARVELD2	ENSG00000152939	0	-	-	-	-	861	-	n.a.	n.a.
MASP1	ENSG00000127241	-1	-	-	-	-	-	-	0	1
MAST1	ENSG00000105613	0	-	-	1701	-	-	-	n.a.	n.a.
MAST4	ENSG00000069020	-1	-	-	-	-	-	-	1	1
MAT2A	ENSG00000168906	1	-	-	-	-	-	-	1	0
MAT2B	ENSG00000038274	1	-	125	612	638	0	125	1	1
MATN3	ENSG00000132031	-1	-	-	-	-	-	-	1	1
MBIP	ENSG00000151332	-1	-	-	-	-	-	-	1	0
MBNL3	ENSG00000076770	-1	-	-	-	-	-	-	1	1
MCC	ENSG00000171444	0	691	1002	-	-	691	1002	0	0
MCF2L	ENSG00000126217	1	-	-	-	-	-	-	1	0
MCM2	ENSG00000073111	1	-	-	-	-	-	-	1	0
MCM3	ENSG00000112118	1	-	-	-	-	-	-	0	0
MCM5	ENSG00000100297	1	-	-	-	-	-	-	1	0
MCM6	ENSG00000076003	1	-	-	-	-	-	-	0	1
MCTS1	ENSG00000101898	0	-	-	0	-	0	0	n.a.	n.a.
MDC1	ENSG00000137337	0	-	-	4443	-	-	-	n.a.	n.a.
MDFI	ENSG00000112559	-1	-	-	-	-	-	-	1	0
MDH1	ENSG00000014641	0	-	-	-	-	0	118	n.a.	n.a.
MDM2	ENSG00000135679	0	-	-	-	-	0	344	n.a.	n.a.
MDN1	ENSG00000112159	1	-	-	-	-	-	-	1	1
MDS1	ENSG00000206115	0	-	-	-	-	1685	-	n.a.	n.a.
ME3	ENSG00000151376	0	6644	6822	6371	-	6371	-	1	0
MED12	ENSG00000184634	0	282	280	282	-	282	280	1	1
MED25	ENSG00000104973	0	-	-	4307	-	4562	-	n.a.	n.a.
MEF2A	ENSG00000068305	0	-	-	-	-	210	-	n.a.	n.a.
MEIS1	ENSG00000143995	0	595	1093	848	-	0	1093	1	0
MEIS2	ENSG00000134138	0	7229	-	-	-	-	-	n.a.	n.a.
MEP1B	ENSG00000141434	-1	-	-	-	-	-	-	0	1
MEP50	ENSG00000116455	0	-	-	0	-	0	-	n.a.	n.a.
MFAP2	ENSG00000117122	-1	-	-	-	-	-	-	0	0
MFAP5	ENSG00000197614	-1	-	-	-	-	-	-	1	0
MFGE8	ENSG00000140545	1	-	-	-	-	-	-	1	0
MFTC	not_available	0	-	-	-	-	49	-	n.a.	n.a.
MGAT3	ENSG00000128268	0	-	-	2942	-	-	-	n.a.	n.a.
MGC10955	not_available	-1	-	-	-	-	-	-	n.a.	n.a.
MGC12935	not_available	1	-	-	-	-	-	-	n.a.	n.a.
MGC13024	ENSG00000175938	-1	-	-	-	-	-	-	1	0
MGC13102	ENSG00000163472	0	0	-	-	-	0	-	n.a.	n.a.
MGC14151	ENSG00000183011	0	-	-	0	-	0	-	n.a.	n.a.
MGC14289	ENSG00000146858	0	-	-	1938	-	1938	-	n.a.	n.a.
MGC14376	ENSG00000186594	0	-	-	719	-	456	-	n.a.	n.a.
MGC14798	ENSG00000134146	0	1583	-	1583	-	1583	-	n.a.	n.a.
MGC15407	not_available	0	-	-	-	-	0	-	n.a.	n.a.
MGC20398	not_available	0	-	-	-	-	0	-	n.a.	n.a.
MGC21881	ENSG00000204802	1	-	-	-	-	-	-	1	0
MGC2198	not_available	0	-	-	-	-	6	-	n.a.	n.a.
MGC23908	ENSG00000134717	0	-	-	43	-	-	-	n.a.	n.a.
MGC2560	not_available	0	-	-	-	-	0	-	n.a.	n.a.
MGC2655	not_available	0	-	-	-	-	2029	-	n.a.	n.a.
MGC26717	ENSG00000179021	0	6916	-	-	-	6692	-	n.a.	n.a.
MGC2714	not_available	0	-	-	-	-	585	-	n.a.	n.a.
MGC27466	not_available	0	-	-	-	-	0	-	n.a.	n.a.
MGC2747	not_available	0	-	-	-	-	0	-	n.a.	n.a.
MGC2803	ENSG00000123144	0	-	-	1912	-	-	-	n.a.	n.a.
MGC2941	ENSG00000040633	0	-	-	158	-	158	-	n.a.	n.a.
MGC29649	not_available	0	-	-	-	-	2022	-	n.a.	n.a.
MGC29814	ENSG00000185262	0	-	-	8	-	8	-	n.a.	n.a.
MGC3040	ENSG00000144868	0	-	-	3300	-	2851	-	n.a.	n.a.
MGC32020	ENSG00000131944	0	-	-	0	-	-	-	n.a.	n.a.
MGC3248	not_available	0	-	-	-	-	308	-	n.a.	n.a.
MGC33367	not_available	0	-	-	-	-	3765	-	n.a.	n.a.
MGC33371	ENSG00000077458	0	-	-	0	-	-	-	n.a.	n.a.
MGC34799	ENSG00000182264	0	-	-	0	-	0	-	n.a.	n.a.
MGC34830	ENSG00000110427	0	2568	-	2568	-	2568	-	n.a.	n.a.
MGC35048	not_available	0	-	-	-	-	5648	-	n.a.	n.a.
MGC35194	ENSG00000157330	-1	-	-	-	-	-	-	1	1
MGC35212	ENSG00000162039	0	-	-	5923	-	-	-	n.a.	n.a.
MGC35402	ENSG00000180257	0	-	-	0	-	0	-	n.a.	n.a.
MGC35440	not_available	0	-	-	-	-	1350	-	n.a.	n.a.
MGC39518	not_available	0	-	-	-	-	147	-	n.a.	n.a.
MGC39545	ENSG00000185409	0	0	-	0	-	124	-	n.a.	n.a.
MGC40168	ENSG00000181563	0	1584	-	1383	-	1584	-	n.a.	n.a.
MGC40179	not_available	0	-	-	-	-	7219	-	n.a.	n.a.
MGC4170	ENSG00000111670	0	1711	-	1711	-	1711	-	n.a.	n.a.
MGC45800	not_available	0	-	-	-	-	198	-	n.a.	n.a.
MGC4645	not_available	0	-	-	-	-	710	-	n.a.	n.a.
MGC47869	ENSG00000182993	0	-	-	0	-	0	-	n.a.	n.a.
MGC4796	ENSG00000196182	-1	-	-	-	-	119	-	1	0
MGC48625	ENSG00000197928	0	-	-	16	-	-	-	n.a.	n.a.
MGC51082	ENSG00000131116	0	-	-	0	-	-	-	n.a.	n.a.
MGC5178	not_available	0	-	-	-	-	0	-	n.a.	n.a.
MGC52000	ENSG00000155352	1	-	-	-	-	-	-	0	0
MGC5391	not_available	0	-	-	-	-	96	-	n.a.	n.a.
MGC54289	not_available	0	-	-	-	-	513	-	n.a.	n.a.
MGC5508	ENSG00000110108	0	-	-	7257	-	7257	-	n.a.	n.a.
MGC8721	not_available	0	-	-	-	-	4454	-	n.a.	n.a.
MGC88374	ENSG00000196553	0	-	-	0	-	-	-	n.a.	n.a.
MGC88387	ENSG00000161920	0	0	-	-	-	-	-	n.a.	n.a.
MGEA5	ENSG00000198408	0	109	300	0	300	0	300	1	1
MGST1	ENSG00000008394	1	-	-	-	-	-	-	1	1
MGST2	ENSG00000085871	-1	-	-	-	-	-	-	1	0
MICA	ENSG00000183214	0	-	-	-	-	2909	-	n.a.	n.a.
MICB	ENSG00000137315	0	-	-	-	-	3204	-	n.a.	n.a.
MIG-6	ENSG00000116285	0	-	-	1215	-	-	-	n.a.	n.a.
MIR16	ENSG00000006007	0	-	-	-	-	1081	-	n.a.	n.a.
MKKS	ENSG00000125863	0	-	-	0	394	0	-	n.a.	n.a.
MKRN1	ENSG00000133606	0	4760	-	-	-	4760	-	n.a.	n.a.
MLF1IP	ENSG00000151725	1	-	-	-	-	-	-	1	1
MLH1	ENSG00000076242	0	-	127	0	-	0	127	n.a.	n.a.
MLLT10	ENSG00000078403	0	4775	558	5016	-	4775	-	1	1
MLLT3	ENSG00000171843	-1	-	-	-	-	-	-	1	1
MLR2	not_available	0	-	-	-	-	833	-	n.a.	n.a.
MLZE	ENSG00000147697	1	-	-	-	-	-	-	1	0
MMP10	ENSG00000166670	0	-	-	0	-	0	-	n.a.	n.a.
MMP11	ENSG00000099953	-1	-	-	-	-	-	-	1	0
MMP15	ENSG00000102996	-1	-	-	-	-	-	-	1	0
MMP16	ENSG00000156103	0	0	45	0	-	-	-	1	0
MMP2	ENSG00000087245	-1	393	662	-	-	257	662	0	0
MMP9	ENSG00000100985	0	-	-	-	-	3594	3860	n.a.	n.a.
MOBKL2B	ENSG00000120162	0	-	-	-	-	707	996	n.a.	n.a.
MOBP	ENSG00000168314	0	-	-	0	-	0	-	n.a.	n.a.
MOCS3	ENSG00000124217	0	-	-	-	-	0	-	n.a.	n.a.
MORF4L1	ENSG00000185787	0	-	-	335	-	599	1002	n.a.	n.a.
MORF4L2	ENSG00000123562	0	-	-	382	632	0	33	n.a.	n.a.
MOSPD3	ENSG00000106330	0	-	-	17	245	-	-	n.a.	n.a.
MOV10	ENSG00000155363	0	-	437	-	-	2095	-	n.a.	n.a.
MPDZ	ENSG00000107186	0	-	-	-	-	875	-	n.a.	n.a.
MPHOSPH1	ENSG00000138182	0	-	-	0	16	-	251	n.a.	n.a.
MPP1	ENSG00000130830	1	-	-	-	-	-	-	0	0
MPP4	ENSG00000082126	0	-	-	641	-	641	-	n.a.	n.a.
MPP6	ENSG00000105926	0	-	-	-	-	5517	6130	n.a.	n.a.
MPZL1	ENSG00000197965	1	-	3015	-	-	-	-	0	0
MRE11A	ENSG00000020922	0	-	-	-	-	0	-	n.a.	n.a.
MREG	ENSG00000118242	1	-	-	-	-	-	-	1	1
MRO	ENSG00000134042	0	231	474	231	-	-	-	0	0
MRPL11	ENSG00000174547	1	-	-	-	-	-	-	1	1
MRPL13	ENSG00000172172	0	0	15	-	-	-	-	1	1
MRPL15	ENSG00000137547	0	-	-	217	-	-	-	n.a.	n.a.
MRPL16	ENSG00000166902	1	-	-	-	-	-	-	1	1
MRPL27	ENSG00000108826	0	-	-	-	-	0	114	n.a.	n.a.
MRPL3	ENSG00000114686	1	-	-	-	-	-	-	1	0
MRPL36	ENSG00000171421	1	-	-	-	-	-	-	0	1
MRPL37	ENSG00000116221	0	-	-	-	-	0	54	n.a.	n.a.
MRPL4	ENSG00000105364	1	-	-	-	-	-	-	1	0
MRPL43	ENSG00000055950	0	-	-	6858	-	-	-	n.a.	n.a.
MRPL47	ENSG00000136522	0	-	-	0	-	-	-	n.a.	n.a.
MRPL51	ENSG00000111639	0	-	-	-	-	497	-	n.a.	n.a.
MRPS11	ENSG00000181991	0	-	-	4721	-	-	-	n.a.	n.a.
MRPS12	ENSG00000128626	1	-	-	-	-	-	-	1	0
MRPS16	ENSG00000182180	0	0	108	-	-	0	115	1	0
MRPS18B	ENSG00000137330	0	-	-	197	-	-	-	n.a.	n.a.
MRPS23	ENSG00000181610	0	-	-	0	-	-	-	n.a.	n.a.
MRPS27	ENSG00000113048	0	-	-	0	43	-	-	n.a.	n.a.
MRPS31	ENSG00000102738	0	-	-	0	-	-	-	n.a.	n.a.
MRRF	ENSG00000148187	1	-	-	-	-	-	-	1	0
MS4A3	ENSG00000149516	-1	-	-	-	-	-	-	1	0
MS4A4A	ENSG00000110079	0	-	-	-	-	4387	-	n.a.	n.a.
MSC	ENSG00000178860	0	152	964	397	964	397	964	1	1
MSH2	ENSG00000095002	1	-	-	-	-	0	262	0	0
MSH5	ENSG00000204410	0	-	-	-	-	0	102	n.a.	n.a.
MSL3L1	ENSG00000005302	0	-	-	1003	-	1003	-	n.a.	n.a.
MT1B	ENSG00000169688	1	-	-	-	-	-	-	1	0
MT1G	ENSG00000125144	1	-	-	-	-	-	-	1	0
MT1H	ENSG00000205358	1	-	-	-	-	-	-	1	0
MT1X	ENSG00000187193	1	-	-	-	-	-	-	1	0
MT2A	ENSG00000125148	1	-	-	-	-	-	-	0	0
MT3	ENSG00000087250	1	-	-	-	-	-	-	1	0
MTA2	ENSG00000149480	-1	-	-	-	-	-	-	1	0
MTBP	ENSG00000172167	0	0	-	-	-	-	-	n.a.	n.a.
MTF2	ENSG00000143033	1	-	-	-	68	-	-	1	1
MTHFD1	ENSG00000100714	1	-	-	-	-	-	-	1	0
MTM1	ENSG00000171100	0	1589	1901	1589	1901	1589	1901	1	1
MTMR1	ENSG00000063601	0	-	-	-	-	4015	4071	n.a.	n.a.
MTSS1	ENSG00000170873	0	-	-	1858	-	-	-	n.a.	n.a.
MUC15	ENSG00000169550	0	-	-	-	-	6875	-	n.a.	n.a.
MUS81	ENSG00000172732	0	-	-	1666	-	1666	-	n.a.	n.a.
MXI1	ENSG00000119950	-1	-	-	-	-	-	-	1	0
MXRA5	ENSG00000101825	-1	-	-	-	-	-	-	0	1
MYCN	ENSG00000134323	1	-	-	-	-	-	-	1	0
MYEF2	ENSG00000104177	0	140	-	-	-	2	325	n.a.	n.a.
MYF5	ENSG00000111049	0	1749	-	1749	2061	967	1781	n.a.	n.a.
MYF6	ENSG00000111046	0	-	-	-	-	433	709	n.a.	n.a.
MYH14	ENSG00000105357	-1	-	-	-	-	-	-	1	0
MYH2	ENSG00000125414	0	-	-	-	6252	227	-	n.a.	n.a.
MYL3	ENSG00000160808	-1	-	-	-	-	-	-	1	0
MYL4	ENSG00000198336	-1	-	-	-	-	-	-	1	0
MYL7	ENSG00000106631	-1	-	-	-	-	-	-	1	1
MYL9	ENSG00000101335	-1	-	-	-	-	-	-	1	1
MYNN	ENSG00000085274	0	-	-	415	-	-	-	n.a.	n.a.
MYO1B	ENSG00000128641	-1	-	-	-	-	-	-	1	1
MYO1D	ENSG00000176658	-1	-	-	-	-	-	-	1	0
MYO3A	ENSG00000095777	0	-	-	-	-	460	-	n.a.	n.a.
MYO5B	ENSG00000167306	-1	-	-	-	-	-	-	1	1
MYO9A	ENSG00000066933	0	-	-	512	-	-	-	n.a.	n.a.
MYOD1	ENSG00000129152	0	-	-	-	-	6906	-	n.a.	n.a.
MYST3	ENSG00000083168	0	1255	1557	984	-	1255	2571	0	0
N4BP3_HUMAN	ENSG00000145911	1	-	-	-	-	-	-	0	0
NAALAD2	ENSG00000077616	-1	340	628	96	-	96	628	0	1
NADSYN1	ENSG00000172890	0	-	-	-	-	2637	-	n.a.	n.a.
NAG	ENSG00000151779	0	-	3335	11	-	-	-	n.a.	n.a.
NANOG	ENSG00000111704	1	0	22	0	-	0	-	1	1
NAP1L2	ENSG00000186462	0	-	-	-	-	0	55	n.a.	n.a.
NASP	ENSG00000132780	1	-	-	-	-	-	-	0	0
NAT10	ENSG00000135372	1	-	-	-	3640	-	-	1	1
NAT8B	ENSG00000144035	-1	-	-	-	-	-	-	0	0
NBPF16	ENSG00000122497	-1	-	-	-	-	-	-	0	0
NBR1	ENSG00000215691	0	-	-	0	-	0	-	n.a.	n.a.
NCBP1	ENSG00000136937	0	434	-	313	-	-	-	n.a.	n.a.
NCDN	ENSG00000020129	0	-	-	2392	-	-	-	n.a.	n.a.
NCF1	ENSG00000158517	-1	-	-	-	-	-	-	0	1
NCL	ENSG00000115053	1	-	-	-	-	-	-	1	0
NCOA1	ENSG00000084676	0	6590	-	6434	6642	-	-	n.a.	n.a.
NCOA4	ENSG00000138293	-1	-	-	-	-	-	-	0	1
NCOA6	ENSG00000198646	-1	-	-	-	-	-	-	1	0
NCOR1	ENSG00000141027	0	-	-	-	-	1301	-	n.a.	n.a.
NDNL2	ENSG00000185115	0	-	1208	-	-	624	1108	n.a.	n.a.
NDRG1	ENSG00000104419	-1	-	-	-	-	-	-	1	0
NDRG4	ENSG00000103034	-1	-	-	-	-	-	387	1	0
NDUFA11	ENSG00000213496	0	-	-	0	171	-	-	n.a.	n.a.
NDUFA2	ENSG00000131495	0	-	-	0	-	-	36	n.a.	n.a.
NDUFA6	ENSG00000184983	1	-	-	-	-	-	-	1	0
NDUFAB1	ENSG00000004779	1	-	-	-	-	-	-	1	0
NDUFB3	ENSG00000119013	0	-	-	-	-	6	79	n.a.	n.a.
NDUFB5	ENSG00000136521	0	-	-	0	18	-	-	n.a.	n.a.
NDUFB8	ENSG00000166136	0	-	-	5679	-	-	-	n.a.	n.a.
NDUFS2	ENSG00000158864	0	-	-	-	-	121	-	n.a.	n.a.
NEBL	ENSG00000078114	0	1470	1425	948	-	667	-	1	1
NECAP2	ENSG00000157191	-1	-	-	-	-	-	-	1	0
NEDD4L	ENSG00000049759	0	-	-	834	-	1114	-	n.a.	n.a.
NEDD9	ENSG00000111859	-1	-	-	59	308	0	308	0	0
NEF3	ENSG00000104722	0	1344	-	-	-	-	-	n.a.	n.a.
NEFL	ENSG00000104725	0	347	61	-	6619	-	-	1	0
[truncated: 1,200 more rows]
