# Supplementary material for: In silico identification of a core regulatory network of OCT4 in human embryonic stem cells using an integrated approach
Source: BMC Genomics. 2009 Jul 15;10:314. doi: 10.1186/1471-2164-10-314 (PMC2714862; doi:10.1186/1471-2164-10-314)
Supplement: Additional file 2 — Functional Annotation and Enrichment Analysis. The table includes a list of the 33 OCT4 target genes together with their full gene names, a list of enriched functional groups and the results of the functional annotation clustering as received by Dennis et al. [25]. [file 1471-2164-10-314-S2.xls]

## Sheet: GeneList
Gene Symbol	Gene name
BAMBI	bmp and activin membrane-bound inhibitor homolog (xenopus laevis)
CDX2	caudal type homeobox transcription factor 2
C9orf97	chromosome 9 open reading frame 97
DKK1	dickkopf homolog 1 (xenopus laevis)
EOMES	eomesodermin homolog (xenopus laevis)
EPHA1	eph receptor a1
EXOSC9	exosome component 9
FGF2	fibroblast growth factor 2 (basic)
FOXD3	forkhead box d3
FRAT2	frequently rearranged in advanced t-cell lymphomas 2
GATA6	gata binding protein 6
GSC	goosecoid
GAP43	growth associated protein 43
GNG10	Guanine nucleotide-binding protein G(I)/G(S)/G(O) subunit gamma-10 Precursor
TGIF2	hypothetical protein loc57163
KDR	kinase insert domain receptor (a type iii receptor tyrosine kinase)
LEFTY2	left-right determination factor 2
MAGED2	melanoma antigen family d, 2
NAALAD2	n-acetylated alpha-linked acidic dipeptidase 2
NANOG	nanog homeobox
ORC1L	origin recognition complex, subunit 1-like (yeast)
PAX6	paired box gene 6 (aniridia, keratitis)
PHF17	phd finger protein 17
PIP5K1C	phosphatidylinositol-4-phosphate 5-kinase, type i, gamma
POU5F1	pou domain, class 5, transcription factor 1
RAB5A	rab5a, member ras oncogene family
SFRP2	secreted frizzled-related protein 2
SSBP2	single-stranded dna binding protein 2
SOX2	sry (sex determining region y)-box 2
TNC	tenascin c (hexabrachion)
TDGF1	teratocarcinoma-derived growth factor 1
TCF4	transcription factor 4
TSC22D1	tsc22 domain family, member 1

## Sheet: FunctionalAnnotationChart
Category	Term	Count	%	PValue	Genes
GOTERM_BP_ALL	GO:0007275~multicellular organismal development	18	54.55%	0.000000	EOMES, FOXD3, PIP5K1C, FRAT2, GATA6, SOX2, CDX2, GAP43, TNC, SFRP2, GSC, FGF2, DKK1, KDR, LEFTY2, NANOG, PAX6, TDGF1,
GOTERM_MF_ALL	GO:0003700~transcription factor activity	12	36.36%	0.000000	TGIF2, EOMES, FOXD3, GSC, TSC22D1, GATA6, POU5F1, SOX2, NANOG, PAX6, CDX2, TCF4,
GOTERM_BP_ALL	GO:0009653~anatomical structure morphogenesis	16	48.48%	0.000000	EOMES, PIP5K1C, FOXD3, GATA6, SOX2, CDX2, PHF17, GAP43, GSC, FGF2, POU5F1, DKK1, KDR, LEFTY2, PAX6, TDGF1,
GOTERM_BP_ALL	GO:0032502~developmental process	20	60.61%	0.000000	EOMES, FOXD3, PIP5K1C, FRAT2, GATA6, SOX2, PHF17, CDX2, GAP43, TNC, SFRP2, GSC, FGF2, POU5F1, DKK1, KDR, LEFTY2, NANOG, PAX6, TDGF1,
SP_PIR_KEYWORDS	Developmental protein	12	36.36%	0.000000	GAP43, SFRP2, EOMES, FOXD3, GSC, FGF2, DKK1, KDR, LEFTY2, NANOG, PAX6, CDX2,
GOTERM_BP_ALL	GO:0009790~embryonic development	10	30.30%	0.000000	SFRP2, EOMES, FOXD3, GSC, DKK1, SOX2, NANOG, PAX6, TDGF1, CDX2,
GOTERM_BP_ALL	GO:0048856~anatomical structure development	17	51.52%	0.000000	EOMES, PIP5K1C, FOXD3, GATA6, SOX2, CDX2, PHF17, GAP43, TNC, GSC, FGF2, POU5F1, DKK1, KDR, LEFTY2, PAX6, TDGF1,
GOTERM_MF_ALL	GO:0030528~transcription regulator activity	13	39.39%	0.000002	EOMES, FOXD3, GATA6, SOX2, CDX2, TGIF2, SSBP2, TSC22D1, GSC, POU5F1, NANOG, PAX6, TCF4,
GOTERM_BP_ALL	GO:0030154~cell differentiation	15	45.45%	0.000002	EOMES, PIP5K1C, FOXD3, SOX2, CDX2, PHF17, TNC, GAP43, SFRP2, FGF2, KDR, LEFTY2, NANOG, PAX6, TDGF1,
GOTERM_BP_ALL	GO:0048869~cellular developmental process	15	45.45%	0.000002	EOMES, PIP5K1C, FOXD3, SOX2, CDX2, PHF17, TNC, GAP43, SFRP2, FGF2, KDR, LEFTY2, NANOG, PAX6, TDGF1,
GOTERM_BP_ALL	GO:0007389~pattern specification process	6	18.18%	0.000010	SFRP2, FGF2, LEFTY2, PAX6, TDGF1, CDX2,
SP_PIR_KEYWORDS	dna-binding	13	39.39%	0.000014	EOMES, FOXD3, GATA6, SOX2, ORC1L, CDX2, TGIF2, SSBP2, GSC, POU5F1, NANOG, PAX6, TCF4,
GOTERM_BP_ALL	GO:0032501~multicellular organismal process	19	57.58%	0.000019	EOMES, FOXD3, PIP5K1C, FRAT2, GATA6, SOX2, CDX2, NAALAD2, GAP43, TNC, SFRP2, GSC, FGF2, DKK1, KDR, LEFTY2, NANOG, PAX6, TDGF1,
GOTERM_BP_ALL	GO:0045165~cell fate commitment	5	15.15%	0.000022	GAP43, FGF2, KDR, SOX2, PAX6,
GOTERM_MF_ALL	GO:0043565~sequence-specific DNA binding	8	24.24%	0.000029	TGIF2, FOXD3, GSC, GATA6, POU5F1, NANOG, PAX6, CDX2,
INTERPRO	IPR001356:Homeobox	6	18.18%	0.000038	TGIF2, GSC, POU5F1, NANOG, PAX6, CDX2,
SP_PIR_KEYWORDS	Homeobox	6	18.18%	0.000042	TGIF2, GSC, POU5F1, NANOG, PAX6, CDX2,
GOTERM_MF_ALL	GO:0003677~DNA binding	14	42.42%	0.000051	EOMES, FOXD3, GATA6, SOX2, ORC1L, CDX2, TGIF2, SSBP2, TSC22D1, GSC, POU5F1, NANOG, PAX6, TCF4,
GOTERM_BP_ALL	GO:0031323~regulation of cellular metabolic process	16	48.48%	0.000063	EOMES, FOXD3, GATA6, SOX2, CDX2, PHF17, TGIF2, SSBP2, TSC22D1, GSC, FGF2, POU5F1, NANOG, PAX6, TDGF1, TCF4,
SP_PIR_KEYWORDS	Transcription regulation	12	36.36%	0.000085	TGIF2, EOMES, FOXD3, GSC, TSC22D1, GATA6, POU5F1, SOX2, NANOG, PAX6, CDX2, TCF4,
GOTERM_BP_ALL	GO:0019222~regulation of metabolic process	16	48.48%	0.000095	EOMES, FOXD3, GATA6, SOX2, CDX2, PHF17, TGIF2, SSBP2, TSC22D1, GSC, FGF2, POU5F1, NANOG, PAX6, TDGF1, TCF4,
GOTERM_BP_ALL	GO:0009887~organ morphogenesis	7	21.21%	0.000105	FOXD3, GATA6, FGF2, KDR, SOX2, PAX6, CDX2,
GOTERM_BP_ALL	GO:0031325~positive regulation of cellular metabolic process	7	21.21%	0.000107	FOXD3, GATA6, FGF2, SOX2, PAX6, TDGF1, TCF4,
GOTERM_BP_ALL	GO:0009893~positive regulation of metabolic process	7	21.21%	0.000154	FOXD3, GATA6, FGF2, SOX2, PAX6, TDGF1, TCF4,
SMART	SM00389:HOX	6	18.18%	0.000166	TGIF2, GSC, POU5F1, NANOG, PAX6, CDX2,
GOTERM_BP_ALL	GO:0001824~blastocyst development	3	9.09%	0.000356	EOMES, FOXD3, CDX2,
GOTERM_BP_ALL	GO:0045449~regulation of transcription	14	42.42%	0.000413	EOMES, FOXD3, GATA6, SOX2, CDX2, PHF17, TGIF2, SSBP2, TSC22D1, GSC, POU5F1, NANOG, PAX6, TCF4,
SP_PIR_KEYWORDS	Transcription	11	33.33%	0.000498	TGIF2, EOMES, FOXD3, TSC22D1, GATA6, POU5F1, SOX2, NANOG, PAX6, CDX2, TCF4,
GOTERM_BP_ALL	GO:0019219~regulation of nucleobase, nucleoside, nucleotide and nucleic acid metabolic process	14	42.42%	0.000519	EOMES, FOXD3, GATA6, SOX2, CDX2, PHF17, TGIF2, SSBP2, TSC22D1, GSC, POU5F1, NANOG, PAX6, TCF4,
GOTERM_BP_ALL	GO:0050789~regulation of biological process	19	57.58%	0.000533	EOMES, FOXD3, GATA6, SOX2, PHF17, CDX2, NAALAD2, GAP43, TGIF2, SSBP2, TSC22D1, GSC, FGF2, POU5F1, DKK1, NANOG, PAX6, TDGF1, TCF4,
GOTERM_BP_ALL	GO:0065007~biological regulation	20	60.61%	0.000539	EOMES, FOXD3, GATA6, SOX2, PHF17, CDX2, NAALAD2, GAP43, TGIF2, SSBP2, TSC22D1, GSC, FGF2, POU5F1, DKK1, LEFTY2, NANOG, PAX6, TDGF1, TCF4,
GOTERM_BP_ALL	GO:0006350~transcription	14	42.42%	0.000597	EOMES, FOXD3, GATA6, SOX2, CDX2, PHF17, TGIF2, SSBP2, TSC22D1, GSC, POU5F1, NANOG, PAX6, TCF4,
GOTERM_BP_ALL	GO:0009798~axis specification	3	9.09%	0.000640	LEFTY2, PAX6, TDGF1,
SP_PIR_KEYWORDS	activator	6	18.18%	0.000709	FOXD3, GATA6, SOX2, NANOG, CDX2, TCF4,
INTERPRO	IPR012287:Homeodomain-related	5	15.15%	0.000709	TGIF2, GSC, POU5F1, PAX6, CDX2,
GOTERM_BP_ALL	GO:0050794~regulation of cellular process	18	54.55%	0.000754	EOMES, FOXD3, GATA6, SOX2, CDX2, PHF17, GAP43, TGIF2, SSBP2, TSC22D1, GSC, FGF2, POU5F1, DKK1, NANOG, PAX6, TDGF1, TCF4,
GOTERM_BP_ALL	GO:0010468~regulation of gene expression	14	42.42%	0.000756	EOMES, FOXD3, GATA6, SOX2, CDX2, PHF17, TGIF2, SSBP2, TSC22D1, GSC, POU5F1, NANOG, PAX6, TCF4,
GOTERM_BP_ALL	GO:0006355~regulation of transcription, DNA-dependent	13	39.39%	0.000890	EOMES, FOXD3, GATA6, SOX2, CDX2, PHF17, TGIF2, TSC22D1, GSC, POU5F1, NANOG, PAX6, TCF4,
GOTERM_MF_ALL	GO:0003676~nucleic acid binding	15	45.45%	0.000903	EOMES, FOXD3, GATA6, SOX2, ORC1L, CDX2, TGIF2, SSBP2, TSC22D1, GSC, POU5F1, EXOSC9, NANOG, PAX6, TCF4,
GOTERM_BP_ALL	GO:0048731~system development	11	33.33%	0.000974	GAP43, TNC, FOXD3, PIP5K1C, GATA6, FGF2, KDR, SOX2, PAX6, TDGF1, CDX2,
GOTERM_BP_ALL	GO:0006351~transcription, DNA-dependent	13	39.39%	0.001092	EOMES, FOXD3, GATA6, SOX2, CDX2, PHF17, TGIF2, TSC22D1, GSC, POU5F1, NANOG, PAX6, TCF4,
GOTERM_BP_ALL	GO:0032774~RNA biosynthetic process	13	39.39%	0.001104	EOMES, FOXD3, GATA6, SOX2, CDX2, PHF17, TGIF2, TSC22D1, GSC, POU5F1, NANOG, PAX6, TCF4,
GOTERM_BP_ALL	GO:0003002~regionalization	4	12.12%	0.001170	SFRP2, FGF2, PAX6, TDGF1,
GOTERM_BP_ALL	GO:0043009~chordate embryonic development	4	12.12%	0.001296	SFRP2, EOMES, FOXD3, CDX2,
GOTERM_BP_ALL	GO:0009792~embryonic development ending in birth or egg hatching	4	12.12%	0.001296	SFRP2, EOMES, FOXD3, CDX2,
GOTERM_BP_ALL	GO:0006366~transcription from RNA polymerase II promoter	7	21.21%	0.001343	FOXD3, TSC22D1, GATA6, SOX2, PAX6, CDX2, TCF4,
GOTERM_BP_ALL	GO:0045893~positive regulation of transcription, DNA-dependent	5	15.15%	0.001424	FOXD3, GATA6, SOX2, PAX6, TCF4,
SP_PIR_KEYWORDS	nucleus	15	45.45%	0.001536	EOMES, FOXD3, GATA6, SOX2, ORC1L, CDX2, TGIF2, SSBP2, TSC22D1, GSC, POU5F1, EXOSC9, NANOG, PAX6, TCF4,
GOTERM_BP_ALL	GO:0016070~RNA metabolic process	14	42.42%	0.001813	EOMES, FOXD3, GATA6, SOX2, CDX2, PHF17, TGIF2, TSC22D1, GSC, POU5F1, EXOSC9, NANOG, PAX6, TCF4,
GOTERM_BP_ALL	GO:0048513~organ development	9	27.27%	0.002016	TNC, FOXD3, GATA6, FGF2, KDR, SOX2, PAX6, TDGF1, CDX2,
SP_PIR_KEYWORDS	differentiation	5	15.15%	0.002024	GAP43, SFRP2, FGF2, KDR, PAX6,
GOTERM_BP_ALL	GO:0035282~segmentation	3	9.09%	0.002084	SFRP2, PAX6, TDGF1,
GOTERM_BP_ALL	GO:0043283~biopolymer metabolic process	19	57.58%	0.002555	EOMES, EPHA1, FOXD3, GATA6, SOX2, ORC1L, PHF17, CDX2, TGIF2, TSC22D1, GSC, FGF2, POU5F1, EXOSC9, KDR, NANOG, PAX6, TDGF1, TCF4,
UP_SEQ_FEATURE	compositionally biased region:Poly-Ala	5	15.15%	0.003083	EOMES, FOXD3, GATA6, SOX2, CDX2,
GOTERM_BP_ALL	GO:0045941~positive regulation of transcription	5	15.15%	0.003111	FOXD3, GATA6, SOX2, PAX6, TCF4,
GOTERM_BP_ALL	GO:0006139~nucleobase, nucleoside, nucleotide and nucleic acid metabolic process	16	48.48%	0.003131	EOMES, FOXD3, GATA6, SOX2, ORC1L, CDX2, PHF17, TGIF2, SSBP2, TSC22D1, GSC, POU5F1, EXOSC9, NANOG, PAX6, TCF4,
GOTERM_BP_ALL	GO:0045935~positive regulation of nucleobase, nucleoside, nucleotide and nucleic acid metabolic process	5	15.15%	0.003468	FOXD3, GATA6, SOX2, PAX6, TCF4,
GOTERM_BP_ALL	GO:0010467~gene expression	15	45.45%	0.003766	EOMES, FOXD3, GATA6, SOX2, CDX2, PHF17, TGIF2, SSBP2, TSC22D1, GSC, POU5F1, EXOSC9, NANOG, PAX6, TCF4,
GOTERM_BP_ALL	GO:0045944~positive regulation of transcription from RNA polymerase II promoter	4	12.12%	0.004005	FOXD3, GATA6, SOX2, PAX6,
GOTERM_MF_ALL	GO:0008083~growth factor activity	4	12.12%	0.004194	FGF2, DKK1, LEFTY2, TDGF1,
UP_SEQ_FEATURE	DNA-binding region:Homeobox	4	12.12%	0.004743	GSC, POU5F1, PAX6, CDX2,
GOTERM_BP_ALL	GO:0001701~in utero embryonic development	3	9.09%	0.005151	EOMES, FOXD3, CDX2,
GOTERM_MF_ALL	GO:0005488~binding	28	84.85%	0.006053	EOMES, GNG10, EPHA1, RAB5A, GATA6, SOX2, NAALAD2, CDX2, TNC, SFRP2, GSC, TSC22D1, FGF2, POU5F1, EXOSC9, DKK1, NANOG, TDGF1, FOXD3, ORC1L, PHF17, TGIF2, GAP43, SSBP2, KDR, LEFTY2, PAX6, TCF4,
GOTERM_CC_ALL	GO:0005634~nucleus	16	48.48%	0.006301	EOMES, FOXD3, GATA6, SOX2, ORC1L, CDX2, PHF17, TGIF2, SSBP2, TSC22D1, GSC, POU5F1, EXOSC9, NANOG, PAX6, TCF4,
GOTERM_BP_ALL	GO:0048468~cell development	8	24.24%	0.007220	GAP43, TNC, PIP5K1C, FGF2, LEFTY2, PAX6, TDGF1, PHF17,
GOTERM_BP_ALL	GO:0009987~cellular process	30	90.91%	0.007376	EOMES, GNG10, EPHA1, RAB5A, GATA6, FRAT2, SOX2, NAALAD2, CDX2, TNC, SFRP2, GSC, TSC22D1, FGF2, POU5F1, EXOSC9, DKK1, NANOG, TDGF1, PIP5K1C, FOXD3, ORC1L, PHF17, TGIF2, GAP43, SSBP2, KDR, LEFTY2, PAX6, TCF4,
GOTERM_BP_ALL	GO:0009952~anterior/posterior pattern formation	3	9.09%	0.007467	SFRP2, PAX6, TDGF1,
GOTERM_BP_ALL	GO:0048522~positive regulation of cellular process	7	21.21%	0.009594	FOXD3, GATA6, FGF2, SOX2, PAX6, TDGF1, TCF4,
GOTERM_BP_ALL	GO:0006357~regulation of transcription from RNA polymerase II promoter	5	15.15%	0.011704	FOXD3, GATA6, SOX2, PAX6, TCF4,
SP_PIR_KEYWORDS	Wnt signaling pathway	3	9.09%	0.012064	SFRP2, FRAT2, DKK1,
GOTERM_BP_ALL	GO:0044237~cellular metabolic process	23	69.70%	0.012504	EOMES, GNG10, EPHA1, FOXD3, PIP5K1C, GATA6, SOX2, ORC1L, PHF17, CDX2, NAALAD2, TGIF2, SSBP2, TSC22D1, GSC, FGF2, POU5F1, EXOSC9, KDR, NANOG, PAX6, TDGF1, TCF4,
GOTERM_BP_ALL	GO:0044238~primary metabolic process	23	69.70%	0.013005	EOMES, GNG10, EPHA1, FOXD3, PIP5K1C, GATA6, SOX2, ORC1L, PHF17, CDX2, NAALAD2, TGIF2, SSBP2, TSC22D1, GSC, FGF2, POU5F1, EXOSC9, KDR, NANOG, PAX6, TDGF1, TCF4,
GOTERM_BP_ALL	GO:0000902~cell morphogenesis	5	15.15%	0.013727	GAP43, PIP5K1C, LEFTY2, PAX6, PHF17,
GOTERM_BP_ALL	GO:0032989~cellular structure morphogenesis	5	15.15%	0.013727	GAP43, PIP5K1C, LEFTY2, PAX6, PHF17,
GOTERM_BP_ALL	GO:0043170~macromolecule metabolic process	21	63.64%	0.013967	EOMES, GNG10, EPHA1, FOXD3, GATA6, SOX2, ORC1L, PHF17, CDX2, NAALAD2, TGIF2, TSC22D1, GSC, FGF2, POU5F1, EXOSC9, KDR, NANOG, PAX6, TDGF1, TCF4,
GOTERM_BP_ALL	GO:0007423~sensory organ development	3	9.09%	0.014064	FGF2, SOX2, PAX6,
GOTERM_BP_ALL	GO:0007350~blastoderm segmentation	2	6.06%	0.015008	PAX6, TDGF1,
GOTERM_BP_ALL	GO:0048518~positive regulation of biological process	7	21.21%	0.015583	FOXD3, GATA6, FGF2, SOX2, PAX6, TDGF1, TCF4,
GOTERM_BP_ALL	GO:0007167~enzyme linked receptor protein signaling pathway	4	12.12%	0.016174	EPHA1, KDR, LEFTY2, TDGF1,
SP_PIR_KEYWORDS	repressor	4	12.12%	0.016407	FOXD3, TSC22D1, NANOG, PAX6,
GOTERM_MF_ALL	GO:0005515~protein binding	19	57.58%	0.016551	GNG10, RAB5A, FOXD3, GATA6, SOX2, ORC1L, PHF17, GAP43, TNC, SFRP2, FGF2, POU5F1, EXOSC9, DKK1, KDR, LEFTY2, PAX6, TDGF1, TCF4,
GOTERM_BP_ALL	GO:0048523~negative regulation of cellular process	7	21.21%	0.017316	FOXD3, FGF2, DKK1, PAX6, TDGF1, PHF17, TCF4,
GOTERM_BP_ALL	GO:0007166~cell surface receptor linked signal transduction	9	27.27%	0.019309	GAP43, SFRP2, GNG10, EPHA1, FRAT2, DKK1, KDR, LEFTY2, TDGF1,
GOTERM_BP_ALL	GO:0022008~neurogenesis	4	12.12%	0.020531	GAP43, PIP5K1C, FGF2, PAX6,
GOTERM_BP_ALL	GO:0048519~negative regulation of biological process	7	21.21%	0.020942	FOXD3, FGF2, DKK1, PAX6, TDGF1, PHF17, TCF4,
GOTERM_BP_ALL	GO:0016055~Wnt receptor signaling pathway	3	9.09%	0.023458	SFRP2, FRAT2, DKK1,
SP_PIR_KEYWORDS	growth factor	3	9.09%	0.024901	FGF2, LEFTY2, TDGF1,
GOTERM_BP_ALL	GO:0045860~positive regulation of protein kinase activity	3	9.09%	0.026299	GAP43, FGF2, TDGF1,
GOTERM_BP_ALL	GO:0033674~positive regulation of kinase activity	3	9.09%	0.027770	GAP43, FGF2, TDGF1,
GOTERM_BP_ALL	GO:0051347~positive regulation of transferase activity	3	9.09%	0.028895	GAP43, FGF2, TDGF1,
GOTERM_BP_ALL	GO:0001890~placenta development	2	6.06%	0.033463	FOXD3, CDX2,
GOTERM_BP_ALL	GO:0045595~regulation of cell differentiation	3	9.09%	0.036016	FGF2, NANOG, PAX6,
GOTERM_MF_ALL	GO:0005102~receptor binding	5	15.15%	0.042598	TNC, FGF2, DKK1, LEFTY2, TDGF1,
GOTERM_BP_ALL	GO:0007517~muscle development	3	9.09%	0.043744	TNC, GATA6, FGF2,
GOTERM_BP_ALL	GO:0048646~anatomical structure formation	3	9.09%	0.044638	FOXD3, FGF2, KDR,
GOTERM_BP_ALL	GO:0001568~blood vessel development	3	9.09%	0.048745	FGF2, KDR, CDX2,
GOTERM_BP_ALL	GO:0001944~vasculature development	3	9.09%	0.050144	FGF2, KDR, CDX2,
GOTERM_BP_ALL	GO:0016049~cell growth	3	9.09%	0.050614	GAP43, LEFTY2, PHF17,
GOTERM_BP_ALL	GO:0007169~transmembrane receptor protein tyrosine kinase signaling pathway	3	9.09%	0.051558	EPHA1, KDR, TDGF1,
GOTERM_BP_ALL	GO:0008361~regulation of cell size	3	9.09%	0.052986	GAP43, LEFTY2, PHF17,
GOTERM_BP_ALL	GO:0008152~metabolic process	23	69.70%	0.054066	EOMES, GNG10, EPHA1, FOXD3, PIP5K1C, GATA6, SOX2, ORC1L, PHF17, CDX2, NAALAD2, TGIF2, SSBP2, TSC22D1, GSC, FGF2, POU5F1, EXOSC9, KDR, NANOG, PAX6, TDGF1, TCF4,
GOTERM_BP_ALL	GO:0048592~eye morphogenesis	2	6.06%	0.055168	FGF2, PAX6,
KEGG_PATHWAY	hsa04310:Wnt signaling pathway	3	9.09%	0.056748	SFRP2, FRAT2, DKK1,
GOTERM_BP_ALL	GO:0001934~positive regulation of protein amino acid phosphorylation	2	6.06%	0.058739	FGF2, TDGF1,
GOTERM_BP_ALL	GO:0010001~glial cell differentiation	2	6.06%	0.058739	GAP43, FGF2,
GOTERM_BP_ALL	GO:0033240~positive regulation of amine metabolic process	2	6.06%	0.058739	FGF2, TDGF1,
GOTERM_BP_ALL	GO:0045764~positive regulation of amino acid metabolic process	2	6.06%	0.058739	FGF2, TDGF1,
GOTERM_BP_ALL	GO:0008283~cell proliferation	5	15.15%	0.060766	FRAT2, FGF2, NANOG, PAX6, TDGF1,
GOTERM_BP_ALL	GO:0007154~cell communication	13	39.39%	0.063731	GNG10, RAB5A, EPHA1, FRAT2, NAALAD2, TNC, GAP43, SFRP2, FGF2, DKK1, KDR, LEFTY2, TDGF1,
GOTERM_BP_ALL	GO:0009880~embryonic pattern specification	2	6.06%	0.064072	PAX6, TDGF1,
GOTERM_BP_ALL	GO:0042063~gliogenesis	2	6.06%	0.069375	GAP43, FGF2,
GOTERM_BP_ALL	GO:0045859~regulation of protein kinase activity	3	9.09%	0.069593	GAP43, FGF2, TDGF1,
SP_PIR_KEYWORDS	angiogenesis	2	6.06%	0.070817	FGF2, KDR,
GOTERM_CC_ALL	GO:0019897~extrinsic to plasma membrane	2	6.06%	0.071630	GNG10, TDGF1,
GOTERM_BP_ALL	GO:0043549~regulation of kinase activity	3	9.09%	0.072778	GAP43, FGF2, TDGF1,
GOTERM_BP_ALL	GO:0043085~positive regulation of catalytic activity	3	9.09%	0.074389	GAP43, FGF2, TDGF1,
GOTERM_BP_ALL	GO:0007165~signal transduction	12	36.36%	0.074883	GAP43, TNC, SFRP2, GNG10, EPHA1, RAB5A, FRAT2, FGF2, DKK1, KDR, LEFTY2, TDGF1,
GOTERM_BP_ALL	GO:0051338~regulation of transferase activity	3	9.09%	0.075469	GAP43, FGF2, TDGF1,
GOTERM_BP_ALL	GO:0050793~regulation of developmental process	3	9.09%	0.085415	FGF2, NANOG, PAX6,
GOTERM_BP_ALL	GO:0048732~gland development	2	6.06%	0.092024	PAX6, TDGF1,
KEGG_PATHWAY	hsa04510:Focal adhesion	3	9.09%	0.092204	TNC, PIP5K1C, KDR,
GOTERM_BP_ALL	GO:0016477~cell migration	3	9.09%	0.092258	KDR, PAX6, TDGF1,
GOTERM_BP_ALL	GO:0001654~eye development	2	6.06%	0.095461	FGF2, PAX6,
GOTERM_BP_ALL	GO:0001932~regulation of protein amino acid phosphorylation	2	6.06%	0.098885	FGF2, TDGF1,

## Sheet: FunctionalAnnotationClustering
Functional Group 1	Median: 9.437121204914232E-7	Geo: 8.572002691127073E-7	EOMES, PIP5K1C, FOXD3, GATA6, SOX2, CDX2, PHF17, GAP43, GSC, FGF2, POU5F1, DKK1, KDR, LEFTY2, PAX6, TDGF1, SFRP2, NANOG, FRAT2, TNC, NAALAD2,
GOTERM_BP_ALL	GO:0009653~anatomical structure morphogenesis	EOMES, PIP5K1C, FOXD3, GATA6, SOX2, CDX2, PHF17, GAP43, GSC, FGF2, POU5F1, DKK1, KDR, LEFTY2, PAX6, TDGF1,	16	48.48%	275602
GOTERM_BP_ALL	GO:0009790~embryonic development	SFRP2, EOMES, FOXD3, GSC, DKK1, SOX2, NANOG, PAX6, TDGF1, CDX2,	10	30.30%	2.5329e+06
SP_PIR_KEYWORDS	Developmental protein	GAP43, SFRP2, EOMES, FOXD3, GSC, FGF2, DKK1, KDR, LEFTY2, NANOG, PAX6, CDX2,	12	36.36%	2.91661e+06
GOTERM_BP_ALL	GO:0007275~multicellular organismal development	EOMES, FOXD3, PIP5K1C, FRAT2, GATA6, SOX2, CDX2, GAP43, TNC, SFRP2, GSC, FGF2, DKK1, KDR, LEFTY2, NANOG, PAX6, TDGF1,	18	54.55%	1.05905e+09
GOTERM_BP_ALL	GO:0048856~anatomical structure development	EOMES, PIP5K1C, FOXD3, GATA6, SOX2, CDX2, PHF17, GAP43, TNC, GSC, FGF2, POU5F1, DKK1, KDR, LEFTY2, PAX6, TDGF1,	17	51.52%	2.32525e+08
GOTERM_BP_ALL	GO:0032502~developmental process	EOMES, FOXD3, PIP5K1C, FRAT2, GATA6, SOX2, PHF17, CDX2, GAP43, TNC, SFRP2, GSC, FGF2, POU5F1, DKK1, KDR, LEFTY2, NANOG, PAX6, TDGF1,	20	60.61%	3.37187e+08
GOTERM_BP_ALL	GO:0048869~cellular developmental process	EOMES, PIP5K1C, FOXD3, SOX2, CDX2, PHF17, TNC, GAP43, SFRP2, FGF2, KDR, LEFTY2, NANOG, PAX6, TDGF1,	15	45.45%	1.55024e+10
GOTERM_BP_ALL	GO:0030154~cell differentiation	EOMES, PIP5K1C, FOXD3, SOX2, CDX2, PHF17, TNC, GAP43, SFRP2, FGF2, KDR, LEFTY2, NANOG, PAX6, TDGF1,	15	45.45%	1.55024e+10
GOTERM_BP_ALL	GO:0032501~multicellular organismal process	EOMES, FOXD3, PIP5K1C, FRAT2, GATA6, SOX2, CDX2, NAALAD2, GAP43, TNC, SFRP2, GSC, FGF2, DKK1, KDR, LEFTY2, NANOG, PAX6, TDGF1,	19	57.58%	1.87559e+11
GOTERM_BP_ALL	GO:0009887~organ morphogenesis	FOXD3, GATA6, FGF2, KDR, SOX2, PAX6, CDX2,	7	21.21%	1.05134e+12
GOTERM_BP_ALL	GO:0048731~system development	GAP43, TNC, FOXD3, PIP5K1C, GATA6, FGF2, KDR, SOX2, PAX6, TDGF1, CDX2,	11	33.33%	9.74466e+11
GOTERM_BP_ALL	GO:0048513~organ development	TNC, FOXD3, GATA6, FGF2, KDR, SOX2, PAX6, TDGF1, CDX2,	9	27.27%	0.0020160902526038258
Functional Group 2	Median: 0.0016270972879021653	Geo: 6.564100217320665E-4	SFRP2, FGF2, LEFTY2, PAX6, TDGF1, CDX2,
GOTERM_BP_ALL	GO:0007389~pattern specification process	SFRP2, FGF2, LEFTY2, PAX6, TDGF1, CDX2,	6	18.18%	1.01951e+11
GOTERM_BP_ALL	GO:0003002~regionalization	SFRP2, FGF2, PAX6, TDGF1,	4	12.12%	0.0011704030296160255
GOTERM_BP_ALL	GO:0035282~segmentation	SFRP2, PAX6, TDGF1,	3	9.09%	0.002083791546188305
GOTERM_BP_ALL	GO:0009952~anterior/posterior pattern formation	SFRP2, PAX6, TDGF1,	3	9.09%	0.007466522213690487
Functional Group 3	Median: 0.0012962107476790453	Geo: 0.0015686641920634506	EOMES, FOXD3, CDX2, SFRP2, GATA6, SOX2,
GOTERM_BP_ALL	GO:0001824~blastocyst development	EOMES, FOXD3, CDX2,	3	9.09%	3.55938e+10
GOTERM_BP_ALL	GO:0043009~chordate embryonic development	SFRP2, EOMES, FOXD3, CDX2,	4	12.12%	0.0012962107476790453
GOTERM_BP_ALL	GO:0009792~embryonic development ending in birth or egg hatching	SFRP2, EOMES, FOXD3, CDX2,	4	12.12%	0.0012962107476790453
UP_SEQ_FEATURE	compositionally biased region:Poly-Ala	EOMES, FOXD3, GATA6, SOX2, CDX2,	5	15.15%	0.0030833766663280956
GOTERM_BP_ALL	GO:0001701~in utero embryonic development	EOMES, FOXD3, CDX2,	3	9.09%	0.005151076182714855
Functional Group 4	Median: 9.97828899021906E-4	Geo: 0.0018026551194918025	TGIF2, EOMES, FOXD3, GSC, TSC22D1, GATA6, POU5F1, SOX2, NANOG, PAX6, CDX2, TCF4, SSBP2, ORC1L, PHF17, FGF2, TDGF1, NAALAD2, GAP43, DKK1, LEFTY2, EXOSC9, EPHA1, KDR, GNG10, PIP5K1C, RAB5A, BAMBI,
GOTERM_MF_ALL	GO:0003700~transcription factor activity	TGIF2, EOMES, FOXD3, GSC, TSC22D1, GATA6, POU5F1, SOX2, NANOG, PAX6, CDX2, TCF4,	12	36.36%	3.35122e+07
GOTERM_MF_ALL	GO:0030528~transcription regulator activity	EOMES, FOXD3, GATA6, SOX2, CDX2, TGIF2, SSBP2, TSC22D1, GSC, POU5F1, NANOG, PAX6, TCF4,	13	39.39%	2.19728e+09
SP_PIR_KEYWORDS	dna-binding	EOMES, FOXD3, GATA6, SOX2, ORC1L, CDX2, TGIF2, SSBP2, GSC, POU5F1, NANOG, PAX6, TCF4,	13	39.39%	1.39275e+11
GOTERM_MF_ALL	GO:0043565~sequence-specific DNA binding	TGIF2, FOXD3, GSC, GATA6, POU5F1, NANOG, PAX6, CDX2,	8	24.24%	2.91174e+11
INTERPRO	IPR001356:Homeobox	TGIF2, GSC, POU5F1, NANOG, PAX6, CDX2,	6	18.18%	3.79831e+10
SP_PIR_KEYWORDS	Homeobox	TGIF2, GSC, POU5F1, NANOG, PAX6, CDX2,	6	18.18%	4.15192e+10
GOTERM_MF_ALL	GO:0003677~DNA binding	EOMES, FOXD3, GATA6, SOX2, ORC1L, CDX2, TGIF2, SSBP2, TSC22D1, GSC, POU5F1, NANOG, PAX6, TCF4,	14	42.42%	5.1035e+10
GOTERM_BP_ALL	GO:0031323~regulation of cellular metabolic process	EOMES, FOXD3, GATA6, SOX2, CDX2, PHF17, TGIF2, SSBP2, TSC22D1, GSC, FGF2, POU5F1, NANOG, PAX6, TDGF1, TCF4,	16	48.48%	6.25442e+10
SP_PIR_KEYWORDS	Transcription regulation	TGIF2, EOMES, FOXD3, GSC, TSC22D1, GATA6, POU5F1, SOX2, NANOG, PAX6, CDX2, TCF4,	12	36.36%	8.48057e+09
GOTERM_BP_ALL	GO:0019222~regulation of metabolic process	EOMES, FOXD3, GATA6, SOX2, CDX2, PHF17, TGIF2, SSBP2, TSC22D1, GSC, FGF2, POU5F1, NANOG, PAX6, TDGF1, TCF4,	16	48.48%	9.51942e+09
SMART	SM00389:HOX	TGIF2, GSC, POU5F1, NANOG, PAX6, CDX2,	6	18.18%	1.66169e+12
GOTERM_BP_ALL	GO:0045449~regulation of transcription	EOMES, FOXD3, GATA6, SOX2, CDX2, PHF17, TGIF2, SSBP2, TSC22D1, GSC, POU5F1, NANOG, PAX6, TCF4,	14	42.42%	4.12807e+12
SP_PIR_KEYWORDS	Transcription	TGIF2, EOMES, FOXD3, TSC22D1, GATA6, POU5F1, SOX2, NANOG, PAX6, CDX2, TCF4,	11	33.33%	4.97642e+11
GOTERM_BP_ALL	GO:0019219~regulation of nucleobase, nucleoside, nucleotide and nucleic acid metabolic process	EOMES, FOXD3, GATA6, SOX2, CDX2, PHF17, TGIF2, SSBP2, TSC22D1, GSC, POU5F1, NANOG, PAX6, TCF4,	14	42.42%	5.19476e+11
GOTERM_BP_ALL	GO:0050789~regulation of biological process	EOMES, FOXD3, GATA6, SOX2, PHF17, CDX2, NAALAD2, GAP43, TGIF2, SSBP2, TSC22D1, GSC, FGF2, POU5F1, DKK1, NANOG, PAX6, TDGF1, TCF4,	19	57.58%	5.33353e+11
GOTERM_BP_ALL	GO:0065007~biological regulation	EOMES, FOXD3, GATA6, SOX2, PHF17, CDX2, NAALAD2, GAP43, TGIF2, SSBP2, TSC22D1, GSC, FGF2, POU5F1, DKK1, LEFTY2, NANOG, PAX6, TDGF1, TCF4,	20	60.61%	5.39022e+11
GOTERM_BP_ALL	GO:0006350~transcription	EOMES, FOXD3, GATA6, SOX2, CDX2, PHF17, TGIF2, SSBP2, TSC22D1, GSC, POU5F1, NANOG, PAX6, TCF4,	14	42.42%	5.96511e+11
INTERPRO	IPR012287:Homeodomain-related	TGIF2, GSC, POU5F1, PAX6, CDX2,	5	15.15%	7.08724e+11
SP_PIR_KEYWORDS	activator	FOXD3, GATA6, SOX2, NANOG, CDX2, TCF4,	6	18.18%	7.09301e+11
GOTERM_BP_ALL	GO:0050794~regulation of cellular process	EOMES, FOXD3, GATA6, SOX2, CDX2, PHF17, GAP43, TGIF2, SSBP2, TSC22D1, GSC, FGF2, POU5F1, DKK1, NANOG, PAX6, TDGF1, TCF4,	18	54.55%	7.5388e+11
GOTERM_BP_ALL	GO:0010468~regulation of gene expression	EOMES, FOXD3, GATA6, SOX2, CDX2, PHF17, TGIF2, SSBP2, TSC22D1, GSC, POU5F1, NANOG, PAX6, TCF4,	14	42.42%	7.55872e+11
GOTERM_BP_ALL	GO:0006355~regulation of transcription, DNA-dependent	EOMES, FOXD3, GATA6, SOX2, CDX2, PHF17, TGIF2, TSC22D1, GSC, POU5F1, NANOG, PAX6, TCF4,	13	39.39%	8.90268e+11
GOTERM_MF_ALL	GO:0003676~nucleic acid binding	EOMES, FOXD3, GATA6, SOX2, ORC1L, CDX2, TGIF2, SSBP2, TSC22D1, GSC, POU5F1, EXOSC9, NANOG, PAX6, TCF4,	15	45.45%	9.03404e+11
GOTERM_BP_ALL	GO:0006351~transcription, DNA-dependent	EOMES, FOXD3, GATA6, SOX2, CDX2, PHF17, TGIF2, TSC22D1, GSC, POU5F1, NANOG, PAX6, TCF4,	13	39.39%	0.001092253684377842
GOTERM_BP_ALL	GO:0032774~RNA biosynthetic process	EOMES, FOXD3, GATA6, SOX2, CDX2, PHF17, TGIF2, TSC22D1, GSC, POU5F1, NANOG, PAX6, TCF4,	13	39.39%	0.0011043078264615412
GOTERM_BP_ALL	GO:0006366~transcription from RNA polymerase II promoter	FOXD3, TSC22D1, GATA6, SOX2, PAX6, CDX2, TCF4,	7	21.21%	0.0013433243730306837
SP_PIR_KEYWORDS	nucleus	EOMES, FOXD3, GATA6, SOX2, ORC1L, CDX2, TGIF2, SSBP2, TSC22D1, GSC, POU5F1, EXOSC9, NANOG, PAX6, TCF4,	15	45.45%	0.001535831424553012
GOTERM_BP_ALL	GO:0016070~RNA metabolic process	EOMES, FOXD3, GATA6, SOX2, CDX2, PHF17, TGIF2, TSC22D1, GSC, POU5F1, EXOSC9, NANOG, PAX6, TCF4,	14	42.42%	0.0018131903676432976
GOTERM_BP_ALL	GO:0043283~biopolymer metabolic process	EOMES, EPHA1, FOXD3, GATA6, SOX2, ORC1L, PHF17, CDX2, TGIF2, TSC22D1, GSC, FGF2, POU5F1, EXOSC9, KDR, NANOG, PAX6, TDGF1, TCF4,	19	57.58%	0.0025546900073201238
GOTERM_BP_ALL	GO:0006139~nucleobase, nucleoside, nucleotide and nucleic acid metabolic process	EOMES, FOXD3, GATA6, SOX2, ORC1L, CDX2, PHF17, TGIF2, SSBP2, TSC22D1, GSC, POU5F1, EXOSC9, NANOG, PAX6, TCF4,	16	48.48%	0.0031312271451864873
GOTERM_BP_ALL	GO:0010467~gene expression	EOMES, FOXD3, GATA6, SOX2, CDX2, PHF17, TGIF2, SSBP2, TSC22D1, GSC, POU5F1, EXOSC9, NANOG, PAX6, TCF4,	15	45.45%	0.0037660574916789525
UP_SEQ_FEATURE	DNA-binding region:Homeobox	GSC, POU5F1, PAX6, CDX2,	4	12.12%	0.004742657700310036
GOTERM_CC_ALL	GO:0005634~nucleus	EOMES, FOXD3, GATA6, SOX2, ORC1L, CDX2, PHF17, TGIF2, SSBP2, TSC22D1, GSC, POU5F1, EXOSC9, NANOG, PAX6, TCF4,	16	48.48%	0.006300508322738789
GOTERM_BP_ALL	GO:0044237~cellular metabolic process	EOMES, GNG10, EPHA1, FOXD3, PIP5K1C, GATA6, SOX2, ORC1L, PHF17, CDX2, NAALAD2, TGIF2, SSBP2, TSC22D1, GSC, FGF2, POU5F1, EXOSC9, KDR, NANOG, PAX6, TDGF1, TCF4,	23	69.70%	0.01250401996993412
GOTERM_BP_ALL	GO:0044238~primary metabolic process	EOMES, GNG10, EPHA1, FOXD3, PIP5K1C, GATA6, SOX2, ORC1L, PHF17, CDX2, NAALAD2, TGIF2, SSBP2, TSC22D1, GSC, FGF2, POU5F1, EXOSC9, KDR, NANOG, PAX6, TDGF1, TCF4,	23	69.70%	0.013005364977814947
GOTERM_BP_ALL	GO:0043170~macromolecule metabolic process	EOMES, GNG10, EPHA1, FOXD3, GATA6, SOX2, ORC1L, PHF17, CDX2, NAALAD2, TGIF2, TSC22D1, GSC, FGF2, POU5F1, EXOSC9, KDR, NANOG, PAX6, TDGF1, TCF4,	21	63.64%	0.01396712234909092
GOTERM_BP_ALL	GO:0008152~metabolic process	EOMES, GNG10, EPHA1, FOXD3, PIP5K1C, GATA6, SOX2, ORC1L, PHF17, CDX2, NAALAD2, TGIF2, SSBP2, TSC22D1, GSC, FGF2, POU5F1, EXOSC9, KDR, NANOG, PAX6, TDGF1, TCF4,	23	69.70%	0.054066199255470196
SP_PIR_KEYWORDS	DNA binding	GSC, POU5F1, CDX2,	3	9.09%	0.10336873541693467
GOTERM_CC_ALL	GO:0043231~intracellular membrane-bound organelle	EOMES, RAB5A, FOXD3, GATA6, SOX2, ORC1L, CDX2, PHF17, TGIF2, SSBP2, TSC22D1, GSC, POU5F1, EXOSC9, NANOG, PAX6, TCF4,	17	51.52%	0.14359780857139093
GOTERM_CC_ALL	GO:0043227~membrane-bound organelle	EOMES, RAB5A, FOXD3, GATA6, SOX2, ORC1L, CDX2, PHF17, TGIF2, SSBP2, TSC22D1, GSC, POU5F1, EXOSC9, NANOG, PAX6, TCF4,	17	51.52%	0.14405945282067054
GOTERM_CC_ALL	GO:0043229~intracellular organelle	EOMES, RAB5A, FOXD3, GATA6, SOX2, ORC1L, CDX2, PHF17, TGIF2, SSBP2, TSC22D1, GSC, POU5F1, EXOSC9, NANOG, PAX6, TCF4,	17	51.52%	0.3729202525773059
GOTERM_CC_ALL	GO:0043226~organelle	EOMES, RAB5A, FOXD3, GATA6, SOX2, ORC1L, CDX2, PHF17, TGIF2, SSBP2, TSC22D1, GSC, POU5F1, EXOSC9, NANOG, PAX6, TCF4,	17	51.52%	0.3739409692789119
GOTERM_CC_ALL	GO:0044424~intracellular part	EOMES, RAB5A, FOXD3, GATA6, SOX2, ORC1L, PHF17, CDX2, TGIF2, SSBP2, TSC22D1, GSC, POU5F1, EXOSC9, BAMBI, NANOG, PAX6, TCF4,	18	54.55%	0.6555628504984127
GOTERM_CC_ALL	GO:0005622~intracellular	EOMES, RAB5A, FOXD3, GATA6, SOX2, ORC1L, PHF17, CDX2, TGIF2, SSBP2, TSC22D1, GSC, POU5F1, EXOSC9, BAMBI, NANOG, PAX6, TCF4,	18	54.55%	0.803672700101577
GOTERM_CC_ALL	GO:0044464~cell part	EOMES, GNG10, EPHA1, RAB5A, GATA6, SOX2, NAALAD2, CDX2, GSC, TSC22D1, POU5F1, DKK1, EXOSC9, BAMBI, NANOG, TDGF1, PIP5K1C, FOXD3, ORC1L, PHF17, TGIF2, GAP43, SSBP2, KDR, PAX6, TCF4,	26	78.79%	0.942157499265516
GOTERM_CC_ALL	GO:0005623~cell	EOMES, GNG10, EPHA1, RAB5A, GATA6, SOX2, NAALAD2, CDX2, GSC, TSC22D1, POU5F1, DKK1, EXOSC9, BAMBI, NANOG, TDGF1, PIP5K1C, FOXD3, ORC1L, PHF17, TGIF2, GAP43, SSBP2, KDR, PAX6, TCF4,	26	78.79%	0.9423642616096846
Functional Group 5	Median: 0.003097416435875017	Geo: 0.0027604935698933683	FOXD3, GATA6, FGF2, KDR, SOX2, PAX6, CDX2, TDGF1, TCF4, TGIF2, EOMES, TSC22D1, POU5F1, NANOG, GAP43, TNC, PIP5K1C, DKK1, PHF17,
GOTERM_BP_ALL	GO:0009887~organ morphogenesis	FOXD3, GATA6, FGF2, KDR, SOX2, PAX6, CDX2,	7	21.21%	1.05134e+12
GOTERM_BP_ALL	GO:0031325~positive regulation of cellular metabolic process	FOXD3, GATA6, FGF2, SOX2, PAX6, TDGF1, TCF4,	7	21.21%	1.06534e+12
GOTERM_BP_ALL	GO:0009893~positive regulation of metabolic process	FOXD3, GATA6, FGF2, SOX2, PAX6, TDGF1, TCF4,	7	21.21%	1.54078e+12
SP_PIR_KEYWORDS	Transcription	TGIF2, EOMES, FOXD3, TSC22D1, GATA6, POU5F1, SOX2, NANOG, PAX6, CDX2, TCF4,	11	33.33%	4.97642e+11
SP_PIR_KEYWORDS	activator	FOXD3, GATA6, SOX2, NANOG, CDX2, TCF4,	6	18.18%	7.09301e+11
GOTERM_BP_ALL	GO:0048731~system development	GAP43, TNC, FOXD3, PIP5K1C, GATA6, FGF2, KDR, SOX2, PAX6, TDGF1, CDX2,	11	33.33%	9.74466e+11
GOTERM_BP_ALL	GO:0006366~transcription from RNA polymerase II promoter	FOXD3, TSC22D1, GATA6, SOX2, PAX6, CDX2, TCF4,	7	21.21%	0.0013433243730306837
GOTERM_BP_ALL	GO:0045893~positive regulation of transcription, DNA-dependent	FOXD3, GATA6, SOX2, PAX6, TCF4,	5	15.15%	0.0014243116796203079
GOTERM_BP_ALL	GO:0048513~organ development	TNC, FOXD3, GATA6, FGF2, KDR, SOX2, PAX6, TDGF1, CDX2,	9	27.27%	0.0020160902526038258
UP_SEQ_FEATURE	compositionally biased region:Poly-Ala	EOMES, FOXD3, GATA6, SOX2, CDX2,	5	15.15%	0.0030833766663280956
GOTERM_BP_ALL	GO:0045941~positive regulation of transcription	FOXD3, GATA6, SOX2, PAX6, TCF4,	5	15.15%	0.0031114562054219384
GOTERM_BP_ALL	GO:0045935~positive regulation of nucleobase, nucleoside, nucleotide and nucleic acid metabolic process	FOXD3, GATA6, SOX2, PAX6, TCF4,	5	15.15%	0.0034676707216625274
GOTERM_BP_ALL	GO:0045944~positive regulation of transcription from RNA polymerase II promoter	FOXD3, GATA6, SOX2, PAX6,	4	12.12%	0.004004777277758168
GOTERM_BP_ALL	GO:0048522~positive regulation of cellular process	FOXD3, GATA6, FGF2, SOX2, PAX6, TDGF1, TCF4,	7	21.21%	0.009594029308743295
GOTERM_BP_ALL	GO:0006357~regulation of transcription from RNA polymerase II promoter	FOXD3, GATA6, SOX2, PAX6, TCF4,	5	15.15%	0.011703977417085168
GOTERM_BP_ALL	GO:0007423~sensory organ development	FGF2, SOX2, PAX6,	3	9.09%	0.014064183405244582
GOTERM_BP_ALL	GO:0048518~positive regulation of biological process	FOXD3, GATA6, FGF2, SOX2, PAX6, TDGF1, TCF4,	7	21.21%	0.015583410947135022
GOTERM_BP_ALL	GO:0048523~negative regulation of cellular process	FOXD3, FGF2, DKK1, PAX6, TDGF1, PHF17, TCF4,	7	21.21%	0.01731593763172052
GOTERM_BP_ALL	GO:0048519~negative regulation of biological process	FOXD3, FGF2, DKK1, PAX6, TDGF1, PHF17, TCF4,	7	21.21%	0.020941547236154566
GOTERM_BP_ALL	GO:0042127~regulation of cell proliferation	FGF2, PAX6, TDGF1,	3	9.09%	0.24253999513485583
Functional Group 6	Median: 0.013727262683785567	Geo: 0.005829192530996766	GAP43, FGF2, KDR, SOX2, PAX6, SFRP2, TNC, PIP5K1C, LEFTY2, TDGF1, PHF17,
GOTERM_BP_ALL	GO:0045165~cell fate commitment	GAP43, FGF2, KDR, SOX2, PAX6,	5	15.15%	2.23907e+11
SP_PIR_KEYWORDS	differentiation	GAP43, SFRP2, FGF2, KDR, PAX6,	5	15.15%	0.002024077793398194
GOTERM_BP_ALL	GO:0048468~cell development	GAP43, TNC, PIP5K1C, FGF2, LEFTY2, PAX6, TDGF1, PHF17,	8	24.24%	0.007220108546437028
GOTERM_BP_ALL	GO:0000902~cell morphogenesis	GAP43, PIP5K1C, LEFTY2, PAX6, PHF17,	5	15.15%	0.013727262683785567
GOTERM_BP_ALL	GO:0032989~cellular structure morphogenesis	GAP43, PIP5K1C, LEFTY2, PAX6, PHF17,	5	15.15%	0.013727262683785567
GOTERM_BP_ALL	GO:0022008~neurogenesis	GAP43, PIP5K1C, FGF2, PAX6,	4	12.12%	0.020531375585014847
GOTERM_BP_ALL	GO:0007399~nervous system development	GAP43, PIP5K1C, FGF2, PAX6,	4	12.12%	0.18064818977484523
Functional Group 7	Median: 0.04874535036708016	Geo: 0.006357686891386148	FOXD3, GATA6, FGF2, KDR, SOX2, PAX6, CDX2,
GOTERM_BP_ALL	GO:0009887~organ morphogenesis	FOXD3, GATA6, FGF2, KDR, SOX2, PAX6, CDX2,	7	21.21%	1.05134e+12
GOTERM_BP_ALL	GO:0001568~blood vessel development	FGF2, KDR, CDX2,	3	9.09%	0.04874535036708016
GOTERM_BP_ALL	GO:0001944~vasculature development	FGF2, KDR, CDX2,	3	9.09%	0.05014440369813822
Functional Group 8	Median: 0.34480467038959695	Geo: 0.018785988604868208	GAP43, FGF2, KDR, SOX2, PAX6, EXOSC9, PHF17,
GOTERM_BP_ALL	GO:0045165~cell fate commitment	GAP43, FGF2, KDR, SOX2, PAX6,	5	15.15%	2.23907e+11
GOTERM_BP_ALL	GO:0009605~response to external stimulus	GAP43, FGF2, SOX2,	3	9.09%	0.34480467038959695
GOTERM_BP_ALL	GO:0050896~response to stimulus	GAP43, FGF2, EXOSC9, SOX2, PHF17,	5	15.15%	0.858738042980953
Functional Group 9	Median: 0.023457903082702555	Geo: 0.025229327339192142	SFRP2, FRAT2, DKK1,
SP_PIR_KEYWORDS	Wnt signaling pathway	SFRP2, FRAT2, DKK1,	3	9.09%	0.012063647176940341
GOTERM_BP_ALL	GO:0016055~Wnt receptor signaling pathway	SFRP2, FRAT2, DKK1,	3	9.09%	0.023457903082702555
KEGG_PATHWAY	hsa04310:Wnt signaling pathway	SFRP2, FRAT2, DKK1,	3	9.09%	0.056747822295765527
Functional Group 10	Median: 0.21960908133953894	Geo: 0.041329125811650776	SFRP2, FGF2, LEFTY2, PAX6, TDGF1, CDX2, DKK1, TNC, EPHA1, KDR, BAMBI,
GOTERM_BP_ALL	GO:0007389~pattern specification process	SFRP2, FGF2, LEFTY2, PAX6, TDGF1, CDX2,	6	18.18%	1.01951e+11
GOTERM_MF_ALL	GO:0008083~growth factor activity	FGF2, DKK1, LEFTY2, TDGF1,	4	12.12%	0.004194173128944765
SP_PIR_KEYWORDS	growth factor	FGF2, LEFTY2, TDGF1,	3	9.09%	0.024900638155247314
GOTERM_MF_ALL	GO:0005102~receptor binding	TNC, FGF2, DKK1, LEFTY2, TDGF1,	5	15.15%	0.04259821057209975
SP_PIR_KEYWORDS	signal	TNC, SFRP2, EPHA1, DKK1, KDR, BAMBI, LEFTY2, TDGF1,	8	24.24%	0.21960908133953894
SP_PIR_KEYWORDS	Direct protein sequencing	TNC, SFRP2, FGF2, DKK1, BAMBI, TDGF1,	6	18.18%	0.426186885721531
GOTERM_CC_ALL	GO:0044421~extracellular region part	TNC, FGF2, LEFTY2,	3	9.09%	0.42813823581200616
GOTERM_CC_ALL	GO:0005576~extracellular region	TNC, FGF2, DKK1, LEFTY2,	4	12.12%	0.43054530788472467
SP_PIR_KEYWORDS	Secreted	TNC, SFRP2, DKK1, LEFTY2,	4	12.12%	0.4495849782365765
Functional Group 11	Median: 0.060765899938948584	Geo: 0.057178066054893166	FGF2, NANOG, PAX6, FRAT2, TDGF1,
GOTERM_BP_ALL	GO:0045595~regulation of cell differentiation	FGF2, NANOG, PAX6,	3	9.09%	0.03601610240963826
GOTERM_BP_ALL	GO:0008283~cell proliferation	FRAT2, FGF2, NANOG, PAX6, TDGF1,	5	15.15%	0.060765899938948584
GOTERM_BP_ALL	GO:0050793~regulation of developmental process	FGF2, NANOG, PAX6,	3	9.09%	0.08541452683873096
Functional Group 12	Median: 0.05298620771404204	Geo: 0.06021076659229016	GAP43, TNC, PIP5K1C, FGF2, LEFTY2, PAX6, TDGF1, PHF17, RAB5A, EXOSC9, SOX2, TCF4,
GOTERM_BP_ALL	GO:0048468~cell development	GAP43, TNC, PIP5K1C, FGF2, LEFTY2, PAX6, TDGF1, PHF17,	8	24.24%	0.007220108546437028
GOTERM_BP_ALL	GO:0000902~cell morphogenesis	GAP43, PIP5K1C, LEFTY2, PAX6, PHF17,	5	15.15%	0.013727262683785567
GOTERM_BP_ALL	GO:0032989~cellular structure morphogenesis	GAP43, PIP5K1C, LEFTY2, PAX6, PHF17,	5	15.15%	0.013727262683785567
GOTERM_BP_ALL	GO:0016049~cell growth	GAP43, LEFTY2, PHF17,	3	9.09%	0.050614016032008026
GOTERM_BP_ALL	GO:0008361~regulation of cell size	GAP43, LEFTY2, PHF17,	3	9.09%	0.05298620771404204
GOTERM_BP_ALL	GO:0040007~growth	GAP43, LEFTY2, PHF17,	3	9.09%	0.1040109094168657
GOTERM_BP_ALL	GO:0016043~cellular component organization and biogenesis	GAP43, TNC, RAB5A, PIP5K1C, EXOSC9, SOX2, LEFTY2, PAX6, PHF17,	9	27.27%	0.12745326263175427
SP_PIR_KEYWORDS	disease mutation	PIP5K1C, LEFTY2, PAX6, TCF4,	4	12.12%	0.4286402532950121
GOTERM_BP_ALL	GO:0065008~regulation of biological quality	GAP43, LEFTY2, PHF17,	3	9.09%	0.501648310650496
Functional Group 13	Median: 0.07358363047394881	Geo: 0.08581971636521965	GAP43, FGF2, TDGF1, RAB5A,
GOTERM_BP_ALL	GO:0045860~positive regulation of protein kinase activity	GAP43, FGF2, TDGF1,	3	9.09%	0.026299264716286727
GOTERM_BP_ALL	GO:0033674~positive regulation of kinase activity	GAP43, FGF2, TDGF1,	3	9.09%	0.02777009641709616
GOTERM_BP_ALL	GO:0051347~positive regulation of transferase activity	GAP43, FGF2, TDGF1,	3	9.09%	0.028894712466501677
GOTERM_BP_ALL	GO:0045859~regulation of protein kinase activity	GAP43, FGF2, TDGF1,	3	9.09%	0.06959337456489495
GOTERM_BP_ALL	GO:0043549~regulation of kinase activity	GAP43, FGF2, TDGF1,	3	9.09%	0.07277844105301398
GOTERM_BP_ALL	GO:0043085~positive regulation of catalytic activity	GAP43, FGF2, TDGF1,	3	9.09%	0.07438881989488365
GOTERM_BP_ALL	GO:0051338~regulation of transferase activity	GAP43, FGF2, TDGF1,	3	9.09%	0.0754688967917076
GOTERM_BP_ALL	GO:0050790~regulation of catalytic activity	GAP43, FGF2, TDGF1,	3	9.09%	0.234796998771079
GOTERM_BP_ALL	GO:0065009~regulation of a molecular function	GAP43, FGF2, TDGF1,	3	9.09%	0.2814213431197923
GOTERM_BP_ALL	GO:0007242~intracellular signaling cascade	GAP43, RAB5A, FGF2, TDGF1,	4	12.12%	0.54655703599159
Functional Group 14	Median: 0.44448145688532315	Geo: 0.12915739855010783	FOXD3, FGF2, DKK1, PAX6, TDGF1, PHF17, TCF4,
GOTERM_BP_ALL	GO:0048523~negative regulation of cellular process	FOXD3, FGF2, DKK1, PAX6, TDGF1, PHF17, TCF4,	7	21.21%	0.01731593763172052
GOTERM_BP_ALL	GO:0048519~negative regulation of biological process	FOXD3, FGF2, DKK1, PAX6, TDGF1, PHF17, TCF4,	7	21.21%	0.020941547236154566
GOTERM_BP_ALL	GO:0012501~programmed cell death	FGF2, TDGF1, PHF17,	3	9.09%	0.44448145688532315
GOTERM_BP_ALL	GO:0008219~cell death	FGF2, TDGF1, PHF17,	3	9.09%	0.4722196004421754
GOTERM_BP_ALL	GO:0016265~death	FGF2, TDGF1, PHF17,	3	9.09%	0.4722196004421754
Functional Group 15	Median: 0.18822057429385647	Geo: 0.23638514817572756	KDR, PAX6, TDGF1, RAB5A,
GOTERM_BP_ALL	GO:0016477~cell migration	KDR, PAX6, TDGF1,	3	9.09%	0.09225802462684216
GOTERM_BP_ALL	GO:0051674~localization of cell	KDR, PAX6, TDGF1,	3	9.09%	0.18822057429385647
GOTERM_BP_ALL	GO:0006928~cell motility	KDR, PAX6, TDGF1,	3	9.09%	0.18822057429385647
GOTERM_BP_ALL	GO:0051179~localization	RAB5A, KDR, PAX6, TDGF1,	4	12.12%	0.9553057842368846
Functional Group 16	Median: 0.30316860322052946	Geo: 0.34186906999610966	GNG10, RAB5A, ORC1L, EXOSC9, NAALAD2,
GOTERM_MF_ALL	GO:0017111~nucleoside-triphosphatase activity	GNG10, RAB5A, ORC1L,	3	9.09%	0.28337655538121254
GOTERM_MF_ALL	GO:0016462~pyrophosphatase activity	GNG10, RAB5A, ORC1L,	3	9.09%	0.3006970860074838
GOTERM_MF_ALL	GO:0016818~hydrolase activity, acting on acid anhydrides, in phosphorus-containing anhydrides	GNG10, RAB5A, ORC1L,	3	9.09%	0.30316860322052946
GOTERM_MF_ALL	GO:0016817~hydrolase activity, acting on acid anhydrides	GNG10, RAB5A, ORC1L,	3	9.09%	0.30810856420590815
GOTERM_MF_ALL	GO:0016787~hydrolase activity	GNG10, RAB5A, EXOSC9, ORC1L, NAALAD2,	5	15.15%	0.5867024791768636
Functional Group 17	Median: 0.6785590122070962	Geo: 0.3730329179473235	EPHA1, KDR, LEFTY2, TDGF1, GAP43, SFRP2, GNG10, FRAT2, DKK1, RAB5A, NAALAD2, TNC, FGF2, BAMBI, PIP5K1C,
GOTERM_BP_ALL	GO:0007167~enzyme linked receptor protein signaling pathway	EPHA1, KDR, LEFTY2, TDGF1,	4	12.12%	0.016174058588941716
GOTERM_BP_ALL	GO:0007166~cell surface receptor linked signal transduction	GAP43, SFRP2, GNG10, EPHA1, FRAT2, DKK1, KDR, LEFTY2, TDGF1,	9	27.27%	0.01930944680239446
GOTERM_BP_ALL	GO:0007169~transmembrane receptor protein tyrosine kinase signaling pathway	EPHA1, KDR, TDGF1,	3	9.09%	0.051558088561147915
GOTERM_BP_ALL	GO:0007154~cell communication	GNG10, RAB5A, EPHA1, FRAT2, NAALAD2, TNC, GAP43, SFRP2, FGF2, DKK1, KDR, LEFTY2, TDGF1,	13	39.39%	0.06373085639141565
GOTERM_BP_ALL	GO:0007165~signal transduction	GAP43, TNC, SFRP2, GNG10, EPHA1, RAB5A, FRAT2, FGF2, DKK1, KDR, LEFTY2, TDGF1,	12	36.36%	0.07488312981666642
INTERPRO	IPR013032:EGF-like region	TNC, EPHA1, TDGF1,	3	9.09%	0.1106254147286607
GOTERM_BP_ALL	GO:0006468~protein amino acid phosphorylation	EPHA1, FGF2, KDR, TDGF1,	4	12.12%	0.14571688109500291
SP_PIR_KEYWORDS	signal	TNC, SFRP2, EPHA1, DKK1, KDR, BAMBI, LEFTY2, TDGF1,	8	24.24%	0.21960908133953894
GOTERM_BP_ALL	GO:0016310~phosphorylation	EPHA1, FGF2, KDR, TDGF1,	4	12.12%	0.22323828128200415
GOTERM_CC_ALL	GO:0044459~plasma membrane part	GAP43, GNG10, EPHA1, RAB5A, KDR, TDGF1,	6	18.18%	0.2870541304768194
GOTERM_BP_ALL	GO:0006793~phosphorus metabolic process	EPHA1, FGF2, KDR, TDGF1,	4	12.12%	0.3108480389235215
GOTERM_BP_ALL	GO:0006796~phosphate metabolic process	EPHA1, FGF2, KDR, TDGF1,	4	12.12%	0.3108480389235215
GOTERM_CC_ALL	GO:0005886~plasma membrane	GAP43, GNG10, EPHA1, RAB5A, PIP5K1C, DKK1, KDR, TDGF1,	8	24.24%	0.3661389994830788
SP_PIR_KEYWORDS	glycoprotein	TNC, EPHA1, DKK1, KDR, BAMBI, LEFTY2, TDGF1, NAALAD2,	8	24.24%	0.4811220624145105
UP_SEQ_FEATURE	signal peptide	TNC, SFRP2, EPHA1, DKK1, KDR, BAMBI, TDGF1,	7	21.21%	0.5153591601781302
GOTERM_BP_ALL	GO:0043687~post-translational protein modification	EPHA1, FGF2, KDR, TDGF1,	4	12.12%	0.558738603719652
GOTERM_BP_ALL	GO:0006464~protein modification process	EPHA1, FGF2, KDR, TDGF1,	4	12.12%	0.6785590122070962
GOTERM_BP_ALL	GO:0043412~biopolymer modification	EPHA1, FGF2, KDR, TDGF1,	4	12.12%	0.7056523197168609
UP_SEQ_FEATURE	glycosylation site:N-linked (GlcNAc...)	TNC, EPHA1, DKK1, KDR, BAMBI, TDGF1, NAALAD2,	7	21.21%	0.7590535645209116
GOTERM_MF_ALL	GO:0004871~signal transducer activity	GNG10, EPHA1, DKK1, KDR,	4	12.12%	0.8157836820210997
GOTERM_MF_ALL	GO:0060089~molecular transducer activity	GNG10, EPHA1, DKK1, KDR,	4	12.12%	0.8157836820210997
GOTERM_BP_ALL	GO:0044267~cellular protein metabolic process	GNG10, EPHA1, FGF2, KDR, TDGF1, NAALAD2,	6	18.18%	0.8198904079192024
GOTERM_BP_ALL	GO:0044260~cellular macromolecule metabolic process	GNG10, EPHA1, FGF2, KDR, TDGF1, NAALAD2,	6	18.18%	0.8307413451057901
SP_PIR_KEYWORDS	membrane	GAP43, GNG10, EPHA1, RAB5A, PIP5K1C, KDR, BAMBI, NAALAD2,	8	24.24%	0.8394479795434736
GOTERM_BP_ALL	GO:0019538~protein metabolic process	GNG10, EPHA1, FGF2, KDR, TDGF1, NAALAD2,	6	18.18%	0.8605364935260867
UP_SEQ_FEATURE	topological domain:Extracellular	EPHA1, KDR, BAMBI, NAALAD2,	4	12.12%	0.8869658353562893
GOTERM_CC_ALL	GO:0016020~membrane	GAP43, GNG10, EPHA1, RAB5A, PIP5K1C, DKK1, KDR, BAMBI, TDGF1, NAALAD2,	10	30.30%	0.9514762158580101
GOTERM_CC_ALL	GO:0044425~membrane part	GAP43, GNG10, EPHA1, RAB5A, KDR, BAMBI, TDGF1, NAALAD2,	8	24.24%	0.9531466635437718
UP_SEQ_FEATURE	topological domain:Cytoplasmic	EPHA1, KDR, BAMBI, NAALAD2,	4	12.12%	0.9545275634278666
GOTERM_CC_ALL	GO:0016021~integral to membrane	GNG10, EPHA1, KDR, BAMBI, TDGF1, NAALAD2,	6	18.18%	0.981285126919291
GOTERM_CC_ALL	GO:0031224~intrinsic to membrane	GNG10, EPHA1, KDR, BAMBI, TDGF1, NAALAD2,	6	18.18%	0.9819199902097673
UP_SEQ_FEATURE	transmembrane region	EPHA1, KDR, BAMBI, NAALAD2,	4	12.12%	0.9896166717157796
SP_PIR_KEYWORDS	transmembrane	EPHA1, KDR, BAMBI, NAALAD2,	4	12.12%	0.9903669432808079
Functional Group 18	Median: 0.5507597146703695	Geo: 0.5505472259504655	EPHA1, PIP5K1C, KDR,
SP_PIR_KEYWORDS	kinase	EPHA1, PIP5K1C, KDR,	3	9.09%	0.3894088200844777
GOTERM_MF_ALL	GO:0016773~phosphotransferase activity, alcohol group as acceptor	EPHA1, PIP5K1C, KDR,	3	9.09%	0.3908434392150184
GOTERM_MF_ALL	GO:0016301~kinase activity	EPHA1, PIP5K1C, KDR,	3	9.09%	0.5061579662511271
GOTERM_MF_ALL	GO:0016772~transferase activity, transferring phosphorus-containing groups	EPHA1, PIP5K1C, KDR,	3	9.09%	0.5953614630896121
SP_PIR_KEYWORDS	transferase	EPHA1, PIP5K1C, KDR,	3	9.09%	0.7006428524374446
GOTERM_MF_ALL	GO:0016740~transferase activity	EPHA1, PIP5K1C, KDR,	3	9.09%	0.8665534778144934
Functional Group 19	Median: 0.5153591601781302	Geo: 0.598820763779415	TNC, SFRP2, FGF2, DKK1, BAMBI, TDGF1, EPHA1, KDR,
SP_PIR_KEYWORDS	Direct protein sequencing	TNC, SFRP2, FGF2, DKK1, BAMBI, TDGF1,	6	18.18%	0.426186885721531
UP_SEQ_FEATURE	signal peptide	TNC, SFRP2, EPHA1, DKK1, KDR, BAMBI, TDGF1,	7	21.21%	0.5153591601781302
UP_SEQ_FEATURE	disulfide bond	TNC, SFRP2, TDGF1,	3	9.09%	0.977643396062016
Functional Group 20	Median: 0.6480381947263668	Geo: 0.6443484397489895	EPHA1, RAB5A, KDR, ORC1L,
SP_PIR_KEYWORDS	nucleotide-binding	EPHA1, RAB5A, KDR, ORC1L,	4	12.12%	0.47117779723533215
UP_SEQ_FEATURE	nucleotide phosphate-binding region:ATP	EPHA1, KDR, ORC1L,	3	9.09%	0.5168104873750375
SP_PIR_KEYWORDS	atp-binding	EPHA1, KDR, ORC1L,	3	9.09%	0.5952453131855523
GOTERM_MF_ALL	GO:0032553~ribonucleotide binding	EPHA1, RAB5A, KDR, ORC1L,	4	12.12%	0.6332640043737354
GOTERM_MF_ALL	GO:0032555~purine ribonucleotide binding	EPHA1, RAB5A, KDR, ORC1L,	4	12.12%	0.6332640043737354
GOTERM_MF_ALL	GO:0017076~purine nucleotide binding	EPHA1, RAB5A, KDR, ORC1L,	4	12.12%	0.6628123850789982
GOTERM_MF_ALL	GO:0005524~ATP binding	EPHA1, KDR, ORC1L,	3	9.09%	0.7385911745397689
GOTERM_MF_ALL	GO:0032559~adenyl ribonucleotide binding	EPHA1, KDR, ORC1L,	3	9.09%	0.7449487816317453
GOTERM_MF_ALL	GO:0000166~nucleotide binding	EPHA1, RAB5A, KDR, ORC1L,	4	12.12%	0.7554647628837923
GOTERM_MF_ALL	GO:0030554~adenyl nucleotide binding	EPHA1, KDR, ORC1L,	3	9.09%	0.7703546906041236
Functional Group 21	Median: 0.9635838397661993	Geo: 0.8079210520923436	EXOSC9, CDX2, TCF4, RAB5A,
GOTERM_CC_ALL	GO:0044428~nuclear part	EXOSC9, CDX2, TCF4,	3	9.09%	0.5675922927848611
GOTERM_CC_ALL	GO:0044446~intracellular organelle part	RAB5A, EXOSC9, CDX2, TCF4,	4	12.12%	0.9635838397661993
GOTERM_CC_ALL	GO:0044422~organelle part	RAB5A, EXOSC9, CDX2, TCF4,	4	12.12%	0.9642303046528357
Functional Group 22	Median: 0.9948988794104385	Geo: 0.9748027192456876	GATA6, PHF17, NAALAD2,
GOTERM_MF_ALL	GO:0008270~zinc ion binding	GATA6, PHF17, NAALAD2,	3	9.09%	0.921694965512514
GOTERM_MF_ALL	GO:0046914~transition metal ion binding	GATA6, PHF17, NAALAD2,	3	9.09%	0.9649583572333754
GOTERM_MF_ALL	GO:0043169~cation binding	GATA6, PHF17, NAALAD2,	3	9.09%	0.9948988794104385
GOTERM_MF_ALL	GO:0046872~metal ion binding	GATA6, PHF17, NAALAD2,	3	9.09%	0.9971488824579241
GOTERM_MF_ALL	GO:0043167~ion binding	GATA6, PHF17, NAALAD2,	3	9.09%	0.9975827351518849
