# Supplementary material for: In silico identification of a core regulatory network of OCT4 in human embryonic stem cells using an integrated approach
Source: BMC Genomics. 2009 Jul 15;10:314. doi: 10.1186/1471-2164-10-314 (PMC2714862; doi:10.1186/1471-2164-10-314)
Supplement: Additional file 6 — OCT4 network as SBML. The text file contains the core OCT4 network in SBML format. [file 1471-2164-10-314-S6.txt]

<?xml version="1.0" encoding="UTF-8"?>
<sbml xmlns="http://www.sbml.org/sbml/level2" level="2" version="1">
  <model id="_009" name="33CoreOct4">
    <listOfCompartments>
      <compartment id="Compartment__Reactome_356" name="cell"/>
      <compartment id="Compartment__Reactome_354" name="intracellular"/>
      <compartment id="Compartment__Reactome_352" name="nucleus"/>
      <compartment id="Compartment__Reactome_13231" name="nuclear membrane"/>
      <compartment id="Compartment__Reactome_13230" name="nuclear pore"/>
      <compartment id="Compartment__Reactome_7660" name="nucleoplasm"/>
      <compartment id="Compartment__Reactome_459" name="cytoplasm"/>
      <compartment id="Compartment__Reactome_70101" name="cytosol"/>
    </listOfCompartments>
    <listOfSpecies>
      <species id="Enzyme__RNAPolymerase" name="RNAPolymerase" compartment="Compartment__Reactome_7660" initialConcentration="100" boundaryCondition="true" constant="true"/>
      <species id="Enzyme__Spliceosome" name="Spliceosome" compartment="Compartment__Reactome_7660" initialConcentration="1"/>
      <species id="Gene__BAMBI" name="BAMBI" compartment="Compartment__Reactome_7660" initialConcentration="1"/>
      <species id="Gene__C9orf97" name="C9orf97" compartment="Compartment__Reactome_7660" initialConcentration="1"/>
      <species id="Gene__CDX2" name="CDX2" compartment="Compartment__Reactome_7660" initialConcentration="1"/>
      <species id="Gene__DKK1" name="DKK1" compartment="Compartment__Reactome_7660" initialConcentration="1"/>
      <species id="Gene__EOMES" name="EOMES" compartment="Compartment__Reactome_7660" initialConcentration="1"/>
      <species id="Gene__EPHA1" name="EPHA1" compartment="Compartment__Reactome_7660" initialConcentration="1"/>
      <species id="Gene__EXOSC9" name="EXOSC9" compartment="Compartment__Reactome_7660" initialConcentration="1"/>
      <species id="Gene__FGF2" name="FGF2" compartment="Compartment__Reactome_7660" initialConcentration="1"/>
      <species id="Gene__FOXD3" name="FOXD3" compartment="Compartment__Reactome_7660" initialConcentration="1"/>
      <species id="Gene__FRAT2" name="FRAT2" compartment="Compartment__Reactome_7660" initialConcentration="1"/>
      <species id="Gene__GAP43" name="GAP43" compartment="Compartment__Reactome_7660" initialConcentration="1"/>
      <species id="Gene__GATA6" name="GATA6" compartment="Compartment__Reactome_7660" initialConcentration="1"/>
      <species id="Gene__GNG10" name="GNG10" compartment="Compartment__Reactome_7660" initialConcentration="1"/>
      <species id="Gene__GSC" name="GSC" compartment="Compartment__Reactome_7660" initialConcentration="1"/>
      <species id="Gene__KDR" name="KDR" compartment="Compartment__Reactome_7660" initialConcentration="1"/>
      <species id="Gene__LEFTY2" name="LEFTY2" compartment="Compartment__Reactome_7660" initialConcentration="1"/>
      <species id="Gene__MAGED2" name="MAGED2" compartment="Compartment__Reactome_7660" initialConcentration="1"/>
      <species id="Gene__NAALAD2" name="NAALAD2" compartment="Compartment__Reactome_7660" initialConcentration="1"/>
      <species id="Gene__NANOG" name="NANOG" compartment="Compartment__Reactome_7660" initialConcentration="1"/>
      <species id="Gene__ORC1L" name="ORC1L" compartment="Compartment__Reactome_7660" initialConcentration="1"/>
      <species id="Gene__PAX6" name="PAX6" compartment="Compartment__Reactome_7660" initialConcentration="1"/>
      <species id="Gene__PHF17" name="PHF17" compartment="Compartment__Reactome_7660" initialConcentration="1"/>
      <species id="Gene__PIP5K1C" name="PIP5K1C" compartment="Compartment__Reactome_7660" initialConcentration="1"/>
      <species id="Gene__POU5F1" name="POU5F1" compartment="Compartment__Reactome_7660" initialConcentration="1"/>
      <species id="Gene__RAB5A" name="RAB5A" compartment="Compartment__Reactome_7660" initialConcentration="1"/>
      <species id="Gene__SFRP2" name="SFRP2" compartment="Compartment__Reactome_7660" initialConcentration="1"/>
      <species id="Gene__SOX2" name="SOX2" compartment="Compartment__Reactome_7660" initialConcentration="1"/>
      <species id="Gene__SSBP2" name="SSBP2" compartment="Compartment__Reactome_7660" initialConcentration="1"/>
      <species id="Gene__TCF4" name="TCF4" compartment="Compartment__Reactome_7660" initialConcentration="1"/>
      <species id="Gene__TDGF1" name="TDGF1" compartment="Compartment__Reactome_7660" initialConcentration="1"/>
      <species id="Gene__TGIF2" name="TGIF2" compartment="Compartment__Reactome_7660" initialConcentration="1"/>
      <species id="Gene__TNC" name="TNC" compartment="Compartment__Reactome_7660" initialConcentration="1"/>
      <species id="Gene__TSC22D1" name="TSC22D1" compartment="Compartment__Reactome_7660" initialConcentration="1"/>
      <species id="Protein__BAMBI" name="BAMBI" compartment="Compartment__Reactome_7660" initialConcentration="1"/>
      <species id="Protein__C9orf97" name="C9orf97" compartment="Compartment__Reactome_7660" initialConcentration="1"/>
      <species id="Protein__CDX2" name="CDX2" compartment="Compartment__Reactome_7660" initialConcentration="1"/>
      <species id="Protein__DKK1" name="DKK1" compartment="Compartment__Reactome_7660" initialConcentration="1"/>
      <species id="Protein__EOMES" name="EOMES" compartment="Compartment__Reactome_7660" initialConcentration="1"/>
      <species id="Protein__EPHA1" name="EPHA1" compartment="Compartment__Reactome_7660" initialConcentration="1"/>
      <species id="Protein__EXOSC9" name="EXOSC9" compartment="Compartment__Reactome_7660" initialConcentration="1"/>
      <species id="Protein__FGF2" name="FGF2" compartment="Compartment__Reactome_7660" initialConcentration="1"/>
      <species id="Protein__FOXD3" name="FOXD3" compartment="Compartment__Reactome_7660" initialConcentration="1"/>
      <species id="Protein__FRAT2" name="FRAT2" compartment="Compartment__Reactome_7660" initialConcentration="1"/>
      <species id="Protein__GAP43" name="GAP43" compartment="Compartment__Reactome_7660" initialConcentration="1"/>
      <species id="Protein__GATA6" name="GATA6" compartment="Compartment__Reactome_7660" initialConcentration="1"/>
      <species id="Protein__GNG10" name="GNG10" compartment="Compartment__Reactome_7660" initialConcentration="1"/>
      <species id="Protein__GSC" name="GSC" compartment="Compartment__Reactome_7660" initialConcentration="1"/>
      <species id="Protein__KDR" name="KDR" compartment="Compartment__Reactome_7660" initialConcentration="1"/>
      <species id="Protein__LEFTY2" name="LEFTY2" compartment="Compartment__Reactome_7660" initialConcentration="1"/>
      <species id="Protein__MAGED2" name="MAGED2" compartment="Compartment__Reactome_7660" initialConcentration="1"/>
      <species id="Protein__NAALAD2" name="NAALAD2" compartment="Compartment__Reactome_7660" initialConcentration="1"/>
      <species id="Protein__NANOG" name="NANOG" compartment="Compartment__Reactome_7660" initialConcentration="1"/>
      <species id="Protein__ORC1L" name="ORC1L" compartment="Compartment__Reactome_7660" initialConcentration="1"/>
      <species id="Protein__PAX6" name="PAX6" compartment="Compartment__Reactome_7660" initialConcentration="1"/>
      <species id="Protein__PHF17" name="PHF17" compartment="Compartment__Reactome_7660" initialConcentration="1"/>
      <species id="Protein__PIP5K1C" name="PIP5K1C" compartment="Compartment__Reactome_7660" initialConcentration="1"/>
      <species id="Protein__POU5F1" name="POU5F1" compartment="Compartment__Reactome_7660" initialConcentration="100" boundaryCondition="true" constant="true"/>
      <species id="Protein__RAB5A" name="RAB5A" compartment="Compartment__Reactome_7660" initialConcentration="1"/>
      <species id="Protein__SFRP2" name="SFRP2" compartment="Compartment__Reactome_7660" initialConcentration="1"/>
      <species id="Protein__SOX2" name="SOX2" compartment="Compartment__Reactome_7660" initialConcentration="1"/>
      <species id="Protein__SSBP2" name="SSBP2" compartment="Compartment__Reactome_7660" initialConcentration="1"/>
      <species id="Protein__TCF4" name="TCF4" compartment="Compartment__Reactome_7660" initialConcentration="1"/>
      <species id="Protein__TDGF1" name="TDGF1" compartment="Compartment__Reactome_7660" initialConcentration="1"/>
      <species id="Protein__TGIF2" name="TGIF2" compartment="Compartment__Reactome_7660" initialConcentration="1"/>
      <species id="Protein__TNC" name="TNC" compartment="Compartment__Reactome_7660" initialConcentration="1"/>
      <species id="Protein__TSC22D1" name="TSC22D1" compartment="Compartment__Reactome_7660" initialConcentration="1"/>
      <species id="Enzyme__Proteasome" name="Proteasome" compartment="Compartment__Reactome_70101" initialConcentration="100" boundaryCondition="true" constant="true"/>
      <species id="Enzyme__RNase" name="RNase" compartment="Compartment__Reactome_70101" initialConcentration="1"/>
      <species id="Enzyme__Ribosome" name="Ribosome" compartment="Compartment__Reactome_70101" initialConcentration="1"/>
    </listOfSpecies>
    <listOfReactions>
      <reaction id="Enzyme__RNAPolymerase_0" name="RNAPolymerase" reversible="false">
        <listOfProducts>
          <speciesReference species="Protein__NAALAD2"/>
        </listOfProducts>
        <listOfModifiers>
          <modifierSpeciesReference species="Protein__NANOG"/>
          <modifierSpeciesReference species="Protein__POU5F1"/>
          <modifierSpeciesReference species="Enzyme__RNAPolymerase"/>
        </listOfModifiers>
        <kineticLaw>
          <math xmlns="http://www.w3.org/1998/Math/MathML">
            <apply>
              <times/>
              <ci> P_echino1_k </ci>
              <ci> Protein__NANOG </ci>
              <apply>
                <divide/>
                <cn> 1 </cn>
                <apply>
                  <plus/>
                  <cn type="integer"> 1 </cn>
                  <apply>
                    <times/>
                    <cn> 1 </cn>
                    <ci> Protein__POU5F1 </ci>
                  </apply>
                </apply>
              </apply>
              <ci> Enzyme__RNAPolymerase </ci>
            </apply>
          </math>
          <listOfParameters>
            <parameter id="P_echino1_k" value="1"/>
          </listOfParameters>
        </kineticLaw>
      </reaction>
      <reaction id="Enzyme__RNAPolymerase_1" name="RNAPolymerase" reversible="false">
        <listOfProducts>
          <speciesReference species="Protein__BAMBI"/>
        </listOfProducts>
        <listOfModifiers>
          <modifierSpeciesReference species="Protein__NANOG"/>
          <modifierSpeciesReference species="Protein__SOX2"/>
          <modifierSpeciesReference species="Protein__POU5F1"/>
          <modifierSpeciesReference species="Enzyme__RNAPolymerase"/>
        </listOfModifiers>
        <kineticLaw>
          <math xmlns="http://www.w3.org/1998/Math/MathML">
            <apply>
              <times/>
              <ci> P_echino1_k </ci>
              <ci> Protein__NANOG </ci>
              <ci> Protein__SOX2 </ci>
              <apply>
                <divide/>
                <cn> 1 </cn>
                <apply>
                  <plus/>
                  <cn type="integer"> 1 </cn>
                  <apply>
                    <times/>
                    <cn> 1 </cn>
                    <ci> Protein__POU5F1 </ci>
                  </apply>
                </apply>
              </apply>
              <ci> Enzyme__RNAPolymerase </ci>
            </apply>
          </math>
          <listOfParameters>
            <parameter id="P_echino1_k" value="1"/>
          </listOfParameters>
        </kineticLaw>
      </reaction>
      <reaction id="Enzyme__RNAPolymerase_2" name="RNAPolymerase" reversible="false">
        <listOfProducts>
          <speciesReference species="Protein__TDGF1"/>
        </listOfProducts>
        <listOfModifiers>
          <modifierSpeciesReference species="Protein__NANOG"/>
          <modifierSpeciesReference species="Protein__POU5F1"/>
          <modifierSpeciesReference species="Protein__SOX2"/>
          <modifierSpeciesReference species="Enzyme__RNAPolymerase"/>
        </listOfModifiers>
        <kineticLaw>
          <math xmlns="http://www.w3.org/1998/Math/MathML">
            <apply>
              <times/>
              <ci> P_echino1_k </ci>
              <ci> Protein__NANOG </ci>
              <ci> Protein__POU5F1 </ci>
              <ci> Protein__SOX2 </ci>
              <apply>
                <divide/>
                <cn> 1 </cn>
                <apply>
                  <plus/>
                  <cn type="integer"> 1 </cn>
                  <cn> 1 </cn>
                </apply>
              </apply>
              <ci> Enzyme__RNAPolymerase </ci>
            </apply>
          </math>
          <listOfParameters>
            <parameter id="P_echino1_k" value="1"/>
          </listOfParameters>
        </kineticLaw>
      </reaction>
      <reaction id="Enzyme__RNAPolymerase_3" name="RNAPolymerase" reversible="false">
        <listOfProducts>
          <speciesReference species="Protein__GSC"/>
        </listOfProducts>
        <listOfModifiers>
          <modifierSpeciesReference species="Protein__NANOG"/>
          <modifierSpeciesReference species="Protein__POU5F1"/>
          <modifierSpeciesReference species="Enzyme__RNAPolymerase"/>
        </listOfModifiers>
        <kineticLaw>
          <math xmlns="http://www.w3.org/1998/Math/MathML">
            <apply>
              <times/>
              <ci> P_echino1_k </ci>
              <ci> Protein__NANOG </ci>
              <apply>
                <divide/>
                <cn> 1 </cn>
                <apply>
                  <plus/>
                  <cn type="integer"> 1 </cn>
                  <apply>
                    <times/>
                    <cn> 1 </cn>
                    <ci> Protein__POU5F1 </ci>
                  </apply>
                </apply>
              </apply>
              <ci> Enzyme__RNAPolymerase </ci>
            </apply>
          </math>
          <listOfParameters>
            <parameter id="P_echino1_k" value="1"/>
          </listOfParameters>
        </kineticLaw>
      </reaction>
      <reaction id="Enzyme__RNAPolymerase_4" name="RNAPolymerase" reversible="false">
        <listOfProducts>
          <speciesReference species="Protein__MAGED2"/>
        </listOfProducts>
        <listOfModifiers>
          <modifierSpeciesReference species="Protein__NANOG"/>
          <modifierSpeciesReference species="Protein__POU5F1"/>
          <modifierSpeciesReference species="Enzyme__RNAPolymerase"/>
        </listOfModifiers>
        <kineticLaw>
          <math xmlns="http://www.w3.org/1998/Math/MathML">
            <apply>
              <times/>
              <ci> P_echino1_k </ci>
              <ci> Protein__NANOG </ci>
              <apply>
                <divide/>
                <cn> 1 </cn>
                <apply>
                  <plus/>
                  <cn type="integer"> 1 </cn>
                  <apply>
                    <times/>
                    <cn> 1 </cn>
                    <ci> Protein__POU5F1 </ci>
                  </apply>
                </apply>
              </apply>
              <ci> Enzyme__RNAPolymerase </ci>
            </apply>
          </math>
          <listOfParameters>
            <parameter id="P_echino1_k" value="1"/>
          </listOfParameters>
        </kineticLaw>
      </reaction>
      <reaction id="Enzyme__RNAPolymerase_5" name="RNAPolymerase" reversible="false">
        <listOfProducts>
          <speciesReference species="Protein__FRAT2"/>
        </listOfProducts>
        <listOfModifiers>
          <modifierSpeciesReference species="Protein__NANOG"/>
          <modifierSpeciesReference species="Protein__POU5F1"/>
          <modifierSpeciesReference species="Protein__SOX2"/>
          <modifierSpeciesReference species="Enzyme__RNAPolymerase"/>
        </listOfModifiers>
        <kineticLaw>
          <math xmlns="http://www.w3.org/1998/Math/MathML">
            <apply>
              <times/>
              <ci> P_echino1_k </ci>
              <ci> Protein__NANOG </ci>
              <ci> Protein__POU5F1 </ci>
              <ci> Protein__SOX2 </ci>
              <apply>
                <divide/>
                <cn> 1 </cn>
                <apply>
                  <plus/>
                  <cn type="integer"> 1 </cn>
                  <cn> 1 </cn>
                </apply>
              </apply>
              <ci> Enzyme__RNAPolymerase </ci>
            </apply>
          </math>
          <listOfParameters>
            <parameter id="P_echino1_k" value="1"/>
          </listOfParameters>
        </kineticLaw>
      </reaction>
      <reaction id="Enzyme__RNAPolymerase_6" name="RNAPolymerase" reversible="false">
        <listOfProducts>
          <speciesReference species="Protein__KDR"/>
        </listOfProducts>
        <listOfModifiers>
          <modifierSpeciesReference species="Protein__NANOG"/>
          <modifierSpeciesReference species="Protein__POU5F1"/>
          <modifierSpeciesReference species="Protein__SOX2"/>
          <modifierSpeciesReference species="Enzyme__RNAPolymerase"/>
        </listOfModifiers>
        <kineticLaw>
          <math xmlns="http://www.w3.org/1998/Math/MathML">
            <apply>
              <times/>
              <ci> P_echino1_k </ci>
              <ci> Protein__NANOG </ci>
              <ci> Protein__POU5F1 </ci>
              <ci> Protein__SOX2 </ci>
              <apply>
                <divide/>
                <cn> 1 </cn>
                <apply>
                  <plus/>
                  <cn type="integer"> 1 </cn>
                  <cn> 1 </cn>
                </apply>
              </apply>
              <ci> Enzyme__RNAPolymerase </ci>
            </apply>
          </math>
          <listOfParameters>
            <parameter id="P_echino1_k" value="1"/>
          </listOfParameters>
        </kineticLaw>
      </reaction>
      <reaction id="Enzyme__RNAPolymerase_7" name="RNAPolymerase" reversible="false">
        <listOfProducts>
          <speciesReference species="Protein__TGIF2"/>
        </listOfProducts>
        <listOfModifiers>
          <modifierSpeciesReference species="Protein__SOX2"/>
          <modifierSpeciesReference species="Protein__POU5F1"/>
          <modifierSpeciesReference species="Enzyme__RNAPolymerase"/>
        </listOfModifiers>
        <kineticLaw>
          <math xmlns="http://www.w3.org/1998/Math/MathML">
            <apply>
              <times/>
              <ci> P_echino1_k </ci>
              <ci> Protein__SOX2 </ci>
              <apply>
                <divide/>
                <cn> 1 </cn>
                <apply>
                  <plus/>
                  <cn type="integer"> 1 </cn>
                  <apply>
                    <times/>
                    <cn> 1 </cn>
                    <ci> Protein__POU5F1 </ci>
                  </apply>
                </apply>
              </apply>
              <ci> Enzyme__RNAPolymerase </ci>
            </apply>
          </math>
          <listOfParameters>
            <parameter id="P_echino1_k" value="1"/>
          </listOfParameters>
        </kineticLaw>
      </reaction>
      <reaction id="Enzyme__RNAPolymerase_8" name="RNAPolymerase" reversible="false">
        <listOfProducts>
          <speciesReference species="Protein__GAP43"/>
        </listOfProducts>
        <listOfModifiers>
          <modifierSpeciesReference species="Protein__POU5F1"/>
          <modifierSpeciesReference species="Enzyme__RNAPolymerase"/>
        </listOfModifiers>
        <kineticLaw>
          <math xmlns="http://www.w3.org/1998/Math/MathML">
            <apply>
              <times/>
              <ci> P_echino1_k </ci>
              <ci> Protein__POU5F1 </ci>
              <apply>
                <divide/>
                <cn> 1 </cn>
                <apply>
                  <plus/>
                  <cn type="integer"> 1 </cn>
                  <cn> 1 </cn>
                </apply>
              </apply>
              <ci> Enzyme__RNAPolymerase </ci>
            </apply>
          </math>
          <listOfParameters>
            <parameter id="P_echino1_k" value="1"/>
          </listOfParameters>
        </kineticLaw>
      </reaction>
      <reaction id="Enzyme__RNAPolymerase_9" name="RNAPolymerase" reversible="false">
        <listOfProducts>
          <speciesReference species="Protein__POU5F1"/>
        </listOfProducts>
        <listOfModifiers>
          <modifierSpeciesReference species="Protein__NANOG"/>
          <modifierSpeciesReference species="Protein__POU5F1"/>
          <modifierSpeciesReference species="Protein__SOX2"/>
          <modifierSpeciesReference species="Enzyme__RNAPolymerase"/>
        </listOfModifiers>
        <kineticLaw>
          <math xmlns="http://www.w3.org/1998/Math/MathML">
            <apply>
              <times/>
              <ci> P_echino1_k </ci>
              <ci> Protein__NANOG </ci>
              <ci> Protein__POU5F1 </ci>
              <ci> Protein__SOX2 </ci>
              <apply>
                <divide/>
                <cn> 1 </cn>
                <apply>
                  <plus/>
                  <cn type="integer"> 1 </cn>
                  <cn> 1 </cn>
                </apply>
              </apply>
              <ci> Enzyme__RNAPolymerase </ci>
            </apply>
          </math>
          <listOfParameters>
            <parameter id="P_echino1_k" value="1"/>
          </listOfParameters>
        </kineticLaw>
      </reaction>
      <reaction id="Enzyme__RNAPolymerase_10" name="RNAPolymerase" reversible="false">
        <listOfProducts>
          <speciesReference species="Protein__GNG10"/>
        </listOfProducts>
        <listOfModifiers>
          <modifierSpeciesReference species="Protein__NANOG"/>
          <modifierSpeciesReference species="Protein__SOX2"/>
          <modifierSpeciesReference species="Protein__POU5F1"/>
          <modifierSpeciesReference species="Enzyme__RNAPolymerase"/>
        </listOfModifiers>
        <kineticLaw>
          <math xmlns="http://www.w3.org/1998/Math/MathML">
            <apply>
              <times/>
              <ci> P_echino1_k </ci>
              <ci> Protein__NANOG </ci>
              <ci> Protein__SOX2 </ci>
              <apply>
                <divide/>
                <cn> 1 </cn>
                <apply>
                  <plus/>
                  <cn type="integer"> 1 </cn>
                  <apply>
                    <times/>
                    <cn> 1 </cn>
                    <ci> Protein__POU5F1 </ci>
                  </apply>
                </apply>
              </apply>
              <ci> Enzyme__RNAPolymerase </ci>
            </apply>
          </math>
          <listOfParameters>
            <parameter id="P_echino1_k" value="1"/>
          </listOfParameters>
        </kineticLaw>
      </reaction>
      <reaction id="Enzyme__RNAPolymerase_11" name="RNAPolymerase" reversible="false">
        <listOfProducts>
          <speciesReference species="Protein__ORC1L"/>
        </listOfProducts>
        <listOfModifiers>
          <modifierSpeciesReference species="Protein__NANOG"/>
          <modifierSpeciesReference species="Protein__POU5F1"/>
          <modifierSpeciesReference species="Enzyme__RNAPolymerase"/>
        </listOfModifiers>
        <kineticLaw>
          <math xmlns="http://www.w3.org/1998/Math/MathML">
            <apply>
              <times/>
              <ci> P_echino1_k </ci>
              <ci> Protein__NANOG </ci>
              <ci> Protein__POU5F1 </ci>
              <apply>
                <divide/>
                <cn> 1 </cn>
                <apply>
                  <plus/>
                  <cn type="integer"> 1 </cn>
                  <cn> 1 </cn>
                </apply>
              </apply>
              <ci> Enzyme__RNAPolymerase </ci>
            </apply>
          </math>
          <listOfParameters>
            <parameter id="P_echino1_k" value="1"/>
          </listOfParameters>
        </kineticLaw>
      </reaction>
      <reaction id="Enzyme__RNAPolymerase_12" name="RNAPolymerase" reversible="false">
        <listOfProducts>
          <speciesReference species="Protein__EXOSC9"/>
        </listOfProducts>
        <listOfModifiers>
          <modifierSpeciesReference species="Protein__POU5F1"/>
          <modifierSpeciesReference species="Enzyme__RNAPolymerase"/>
        </listOfModifiers>
        <kineticLaw>
          <math xmlns="http://www.w3.org/1998/Math/MathML">
            <apply>
              <times/>
              <ci> P_echino1_k </ci>
              <ci> Protein__POU5F1 </ci>
              <apply>
                <divide/>
                <cn> 1 </cn>
                <apply>
                  <plus/>
                  <cn type="integer"> 1 </cn>
                  <cn> 1 </cn>
                </apply>
              </apply>
              <ci> Enzyme__RNAPolymerase </ci>
            </apply>
          </math>
          <listOfParameters>
            <parameter id="P_echino1_k" value="1"/>
          </listOfParameters>
        </kineticLaw>
      </reaction>
      <reaction id="Enzyme__RNAPolymerase_13" name="RNAPolymerase" reversible="false">
        <listOfProducts>
          <speciesReference species="Protein__LEFTY2"/>
        </listOfProducts>
        <listOfModifiers>
          <modifierSpeciesReference species="Protein__NANOG"/>
          <modifierSpeciesReference species="Protein__POU5F1"/>
          <modifierSpeciesReference species="Enzyme__RNAPolymerase"/>
        </listOfModifiers>
        <kineticLaw>
          <math xmlns="http://www.w3.org/1998/Math/MathML">
            <apply>
              <times/>
              <ci> P_echino1_k </ci>
              <ci> Protein__NANOG </ci>
              <ci> Protein__POU5F1 </ci>
              <apply>
                <divide/>
                <cn> 1 </cn>
                <apply>
                  <plus/>
                  <cn type="integer"> 1 </cn>
                  <cn> 1 </cn>
                </apply>
              </apply>
              <ci> Enzyme__RNAPolymerase </ci>
            </apply>
          </math>
          <listOfParameters>
            <parameter id="P_echino1_k" value="1"/>
          </listOfParameters>
        </kineticLaw>
      </reaction>
      <reaction id="Enzyme__RNAPolymerase_14" name="RNAPolymerase" reversible="false">
        <listOfProducts>
          <speciesReference species="Protein__SFRP2"/>
        </listOfProducts>
        <listOfModifiers>
          <modifierSpeciesReference species="Protein__NANOG"/>
          <modifierSpeciesReference species="Protein__POU5F1"/>
          <modifierSpeciesReference species="Protein__SOX2"/>
          <modifierSpeciesReference species="Enzyme__RNAPolymerase"/>
        </listOfModifiers>
        <kineticLaw>
          <math xmlns="http://www.w3.org/1998/Math/MathML">
            <apply>
              <times/>
              <ci> P_echino1_k </ci>
              <ci> Protein__NANOG </ci>
              <ci> Protein__POU5F1 </ci>
              <ci> Protein__SOX2 </ci>
              <apply>
                <divide/>
                <cn> 1 </cn>
                <apply>
                  <plus/>
                  <cn type="integer"> 1 </cn>
                  <cn> 1 </cn>
                </apply>
              </apply>
              <ci> Enzyme__RNAPolymerase </ci>
            </apply>
          </math>
          <listOfParameters>
            <parameter id="P_echino1_k" value="1"/>
          </listOfParameters>
        </kineticLaw>
      </reaction>
      <reaction id="Enzyme__RNAPolymerase_15" name="RNAPolymerase" reversible="false">
        <listOfProducts>
          <speciesReference species="Protein__C9orf97"/>
        </listOfProducts>
        <listOfModifiers>
          <modifierSpeciesReference species="Protein__POU5F1"/>
          <modifierSpeciesReference species="Enzyme__RNAPolymerase"/>
        </listOfModifiers>
        <kineticLaw>
          <math xmlns="http://www.w3.org/1998/Math/MathML">
            <apply>
              <times/>
              <ci> P_echino1_k </ci>
              <apply>
                <divide/>
                <cn> 1 </cn>
                <apply>
                  <plus/>
                  <cn type="integer"> 1 </cn>
                  <apply>
                    <times/>
                    <cn> 1 </cn>
                    <ci> Protein__POU5F1 </ci>
                  </apply>
                </apply>
              </apply>
              <ci> Enzyme__RNAPolymerase </ci>
            </apply>
          </math>
          <listOfParameters>
            <parameter id="P_echino1_k" value="1"/>
          </listOfParameters>
        </kineticLaw>
      </reaction>
      <reaction id="Enzyme__RNAPolymerase_16" name="RNAPolymerase" reversible="false">
        <listOfProducts>
          <speciesReference species="Protein__PHF17"/>
        </listOfProducts>
        <listOfModifiers>
          <modifierSpeciesReference species="Protein__NANOG"/>
          <modifierSpeciesReference species="Protein__POU5F1"/>
          <modifierSpeciesReference species="Protein__SOX2"/>
          <modifierSpeciesReference species="Enzyme__RNAPolymerase"/>
        </listOfModifiers>
        <kineticLaw>
          <math xmlns="http://www.w3.org/1998/Math/MathML">
            <apply>
              <times/>
              <ci> P_echino1_k </ci>
              <ci> Protein__NANOG </ci>
              <ci> Protein__POU5F1 </ci>
              <ci> Protein__SOX2 </ci>
              <apply>
                <divide/>
                <cn> 1 </cn>
                <apply>
                  <plus/>
                  <cn type="integer"> 1 </cn>
                  <cn> 1 </cn>
                </apply>
              </apply>
              <ci> Enzyme__RNAPolymerase </ci>
            </apply>
          </math>
          <listOfParameters>
            <parameter id="P_echino1_k" value="1"/>
          </listOfParameters>
        </kineticLaw>
      </reaction>
      <reaction id="Enzyme__RNAPolymerase_17" name="RNAPolymerase" reversible="false">
        <listOfProducts>
          <speciesReference species="Protein__EPHA1"/>
        </listOfProducts>
        <listOfModifiers>
          <modifierSpeciesReference species="Protein__NANOG"/>
          <modifierSpeciesReference species="Protein__POU5F1"/>
          <modifierSpeciesReference species="Protein__SOX2"/>
          <modifierSpeciesReference species="Enzyme__RNAPolymerase"/>
        </listOfModifiers>
        <kineticLaw>
          <math xmlns="http://www.w3.org/1998/Math/MathML">
            <apply>
              <times/>
              <ci> P_echino1_k </ci>
              <ci> Protein__NANOG </ci>
              <ci> Protein__POU5F1 </ci>
              <ci> Protein__SOX2 </ci>
              <apply>
                <divide/>
                <cn> 1 </cn>
                <apply>
                  <plus/>
                  <cn type="integer"> 1 </cn>
                  <cn> 1 </cn>
                </apply>
              </apply>
              <ci> Enzyme__RNAPolymerase </ci>
            </apply>
          </math>
          <listOfParameters>
            <parameter id="P_echino1_k" value="1"/>
          </listOfParameters>
        </kineticLaw>
      </reaction>
      <reaction id="Enzyme__RNAPolymerase_18" name="RNAPolymerase" reversible="false">
        <listOfProducts>
          <speciesReference species="Protein__SOX2"/>
        </listOfProducts>
        <listOfModifiers>
          <modifierSpeciesReference species="Protein__NANOG"/>
          <modifierSpeciesReference species="Protein__POU5F1"/>
          <modifierSpeciesReference species="Protein__SOX2"/>
          <modifierSpeciesReference species="Enzyme__RNAPolymerase"/>
        </listOfModifiers>
        <kineticLaw>
          <math xmlns="http://www.w3.org/1998/Math/MathML">
            <apply>
              <times/>
              <ci> P_echino1_k </ci>
              <ci> Protein__NANOG </ci>
              <ci> Protein__POU5F1 </ci>
              <ci> Protein__SOX2 </ci>
              <apply>
                <divide/>
                <cn> 1 </cn>
                <apply>
                  <plus/>
                  <cn type="integer"> 1 </cn>
                  <cn> 1 </cn>
                </apply>
              </apply>
              <ci> Enzyme__RNAPolymerase </ci>
            </apply>
          </math>
          <listOfParameters>
            <parameter id="P_echino1_k" value="100"/>
          </listOfParameters>
        </kineticLaw>
      </reaction>
      <reaction id="Enzyme__RNAPolymerase_19" name="RNAPolymerase" reversible="false">
        <listOfProducts>
          <speciesReference species="Protein__FOXD3"/>
        </listOfProducts>
        <listOfModifiers>
          <modifierSpeciesReference species="Protein__NANOG"/>
          <modifierSpeciesReference species="Protein__POU5F1"/>
          <modifierSpeciesReference species="Enzyme__RNAPolymerase"/>
        </listOfModifiers>
        <kineticLaw>
          <math xmlns="http://www.w3.org/1998/Math/MathML">
            <apply>
              <times/>
              <ci> P_echino1_k </ci>
              <ci> Protein__NANOG </ci>
              <ci> Protein__POU5F1 </ci>
              <apply>
                <divide/>
                <cn> 1 </cn>
                <apply>
                  <plus/>
                  <cn type="integer"> 1 </cn>
                  <cn> 1 </cn>
                </apply>
              </apply>
              <ci> Enzyme__RNAPolymerase </ci>
            </apply>
          </math>
          <listOfParameters>
            <parameter id="P_echino1_k" value="1"/>
          </listOfParameters>
        </kineticLaw>
      </reaction>
      <reaction id="Enzyme__RNAPolymerase_20" name="RNAPolymerase" reversible="false">
        <listOfProducts>
          <speciesReference species="Protein__GATA6"/>
        </listOfProducts>
        <listOfModifiers>
          <modifierSpeciesReference species="Protein__NANOG"/>
          <modifierSpeciesReference species="Protein__SOX2"/>
          <modifierSpeciesReference species="Protein__POU5F1"/>
          <modifierSpeciesReference species="Enzyme__RNAPolymerase"/>
        </listOfModifiers>
        <kineticLaw>
          <math xmlns="http://www.w3.org/1998/Math/MathML">
            <apply>
              <times/>
              <ci> P_echino1_k </ci>
              <ci> Protein__NANOG </ci>
              <ci> Protein__SOX2 </ci>
              <apply>
                <divide/>
                <cn> 1 </cn>
                <apply>
                  <plus/>
                  <cn type="integer"> 1 </cn>
                  <apply>
                    <times/>
                    <cn> 1 </cn>
                    <ci> Protein__POU5F1 </ci>
                  </apply>
                </apply>
              </apply>
              <ci> Enzyme__RNAPolymerase </ci>
            </apply>
          </math>
          <listOfParameters>
            <parameter id="P_echino1_k" value="1"/>
          </listOfParameters>
        </kineticLaw>
      </reaction>
      <reaction id="Enzyme__RNAPolymerase_21" name="RNAPolymerase" reversible="false">
        <listOfProducts>
          <speciesReference species="Protein__PIP5K1C"/>
        </listOfProducts>
        <listOfModifiers>
          <modifierSpeciesReference species="Protein__SOX2"/>
          <modifierSpeciesReference species="Protein__POU5F1"/>
          <modifierSpeciesReference species="Enzyme__RNAPolymerase"/>
        </listOfModifiers>
        <kineticLaw>
          <math xmlns="http://www.w3.org/1998/Math/MathML">
            <apply>
              <times/>
              <ci> P_echino1_k </ci>
              <ci> Protein__SOX2 </ci>
              <apply>
                <divide/>
                <cn> 1 </cn>
                <apply>
                  <plus/>
                  <cn type="integer"> 1 </cn>
                  <apply>
                    <times/>
                    <cn> 1 </cn>
                    <ci> Protein__POU5F1 </ci>
                  </apply>
                </apply>
              </apply>
              <ci> Enzyme__RNAPolymerase </ci>
            </apply>
          </math>
          <listOfParameters>
            <parameter id="P_echino1_k" value="1"/>
          </listOfParameters>
        </kineticLaw>
      </reaction>
      <reaction id="Enzyme__RNAPolymerase_22" name="RNAPolymerase" reversible="false">
        <listOfProducts>
          <speciesReference species="Protein__TCF4"/>
        </listOfProducts>
        <listOfModifiers>
          <modifierSpeciesReference species="Protein__POU5F1"/>
          <modifierSpeciesReference species="Enzyme__RNAPolymerase"/>
        </listOfModifiers>
        <kineticLaw>
          <math xmlns="http://www.w3.org/1998/Math/MathML">
            <apply>
              <times/>
              <ci> P_echino1_k </ci>
              <ci> Protein__POU5F1 </ci>
              <apply>
                <divide/>
                <cn> 1 </cn>
                <apply>
                  <plus/>
                  <cn type="integer"> 1 </cn>
                  <cn> 1 </cn>
                </apply>
              </apply>
              <ci> Enzyme__RNAPolymerase </ci>
            </apply>
          </math>
          <listOfParameters>
            <parameter id="P_echino1_k" value="1"/>
          </listOfParameters>
        </kineticLaw>
      </reaction>
      <reaction id="Enzyme__RNAPolymerase_23" name="RNAPolymerase" reversible="false">
        <listOfProducts>
          <speciesReference species="Protein__NANOG"/>
        </listOfProducts>
        <listOfModifiers>
          <modifierSpeciesReference species="Protein__NANOG"/>
          <modifierSpeciesReference species="Protein__POU5F1"/>
          <modifierSpeciesReference species="Protein__SOX2"/>
          <modifierSpeciesReference species="Enzyme__RNAPolymerase"/>
        </listOfModifiers>
        <kineticLaw>
          <math xmlns="http://www.w3.org/1998/Math/MathML">
            <apply>
              <times/>
              <ci> P_echino1_k </ci>
              <ci> Protein__NANOG </ci>
              <ci> Protein__POU5F1 </ci>
              <ci> Protein__SOX2 </ci>
              <apply>
                <divide/>
                <cn> 1 </cn>
                <apply>
                  <plus/>
                  <cn type="integer"> 1 </cn>
                  <cn> 1 </cn>
                </apply>
              </apply>
              <ci> Enzyme__RNAPolymerase </ci>
            </apply>
          </math>
          <listOfParameters>
            <parameter id="P_echino1_k" value="1"/>
          </listOfParameters>
        </kineticLaw>
      </reaction>
      <reaction id="Enzyme__RNAPolymerase_24" name="RNAPolymerase" reversible="false">
        <listOfProducts>
          <speciesReference species="Protein__SSBP2"/>
        </listOfProducts>
        <listOfModifiers>
          <modifierSpeciesReference species="Protein__POU5F1"/>
          <modifierSpeciesReference species="Enzyme__RNAPolymerase"/>
        </listOfModifiers>
        <kineticLaw>
          <math xmlns="http://www.w3.org/1998/Math/MathML">
            <apply>
              <times/>
              <ci> P_echino1_k </ci>
              <apply>
                <divide/>
                <cn> 1 </cn>
                <apply>
                  <plus/>
                  <cn type="integer"> 1 </cn>
                  <apply>
                    <times/>
                    <cn> 1 </cn>
                    <ci> Protein__POU5F1 </ci>
                  </apply>
                </apply>
              </apply>
              <ci> Enzyme__RNAPolymerase </ci>
            </apply>
          </math>
          <listOfParameters>
            <parameter id="P_echino1_k" value="1"/>
          </listOfParameters>
        </kineticLaw>
      </reaction>
      <reaction id="Enzyme__RNAPolymerase_25" name="RNAPolymerase" reversible="false">
        <listOfProducts>
          <speciesReference species="Protein__TSC22D1"/>
        </listOfProducts>
        <listOfModifiers>
          <modifierSpeciesReference species="Protein__NANOG"/>
          <modifierSpeciesReference species="Protein__SOX2"/>
          <modifierSpeciesReference species="Protein__POU5F1"/>
          <modifierSpeciesReference species="Enzyme__RNAPolymerase"/>
        </listOfModifiers>
        <kineticLaw>
          <math xmlns="http://www.w3.org/1998/Math/MathML">
            <apply>
              <times/>
              <ci> P_echino1_k </ci>
              <ci> Protein__NANOG </ci>
              <ci> Protein__SOX2 </ci>
              <apply>
                <divide/>
                <cn> 1 </cn>
                <apply>
                  <plus/>
                  <cn type="integer"> 1 </cn>
                  <apply>
                    <times/>
                    <cn> 1 </cn>
                    <ci> Protein__POU5F1 </ci>
                  </apply>
                </apply>
              </apply>
              <ci> Enzyme__RNAPolymerase </ci>
            </apply>
          </math>
          <listOfParameters>
            <parameter id="P_echino1_k" value="1"/>
          </listOfParameters>
        </kineticLaw>
      </reaction>
      <reaction id="Enzyme__RNAPolymerase_26" name="RNAPolymerase" reversible="false">
        <listOfProducts>
          <speciesReference species="Protein__PAX6"/>
        </listOfProducts>
        <listOfModifiers>
          <modifierSpeciesReference species="Protein__NANOG"/>
          <modifierSpeciesReference species="Protein__SOX2"/>
          <modifierSpeciesReference species="Protein__POU5F1"/>
          <modifierSpeciesReference species="Enzyme__RNAPolymerase"/>
        </listOfModifiers>
        <kineticLaw>
          <math xmlns="http://www.w3.org/1998/Math/MathML">
            <apply>
              <times/>
              <ci> P_echino1_k </ci>
              <ci> Protein__NANOG </ci>
              <ci> Protein__SOX2 </ci>
              <apply>
                <divide/>
                <cn> 1 </cn>
                <apply>
                  <plus/>
                  <cn type="integer"> 1 </cn>
                  <apply>
                    <times/>
                    <cn> 1 </cn>
                    <ci> Protein__POU5F1 </ci>
                  </apply>
                </apply>
              </apply>
              <ci> Enzyme__RNAPolymerase </ci>
            </apply>
          </math>
          <listOfParameters>
            <parameter id="P_echino1_k" value="1"/>
          </listOfParameters>
        </kineticLaw>
      </reaction>
      <reaction id="Enzyme__RNAPolymerase_27" name="RNAPolymerase" reversible="false">
        <listOfProducts>
          <speciesReference species="Protein__TNC"/>
        </listOfProducts>
        <listOfModifiers>
          <modifierSpeciesReference species="Protein__NANOG"/>
          <modifierSpeciesReference species="Protein__SOX2"/>
          <modifierSpeciesReference species="Protein__POU5F1"/>
          <modifierSpeciesReference species="Enzyme__RNAPolymerase"/>
        </listOfModifiers>
        <kineticLaw>
          <math xmlns="http://www.w3.org/1998/Math/MathML">
            <apply>
              <times/>
              <ci> P_echino1_k </ci>
              <ci> Protein__NANOG </ci>
              <ci> Protein__SOX2 </ci>
              <apply>
                <divide/>
                <cn> 1 </cn>
                <apply>
                  <plus/>
                  <cn type="integer"> 1 </cn>
                  <apply>
                    <times/>
                    <cn> 1 </cn>
                    <ci> Protein__POU5F1 </ci>
                  </apply>
                </apply>
              </apply>
              <ci> Enzyme__RNAPolymerase </ci>
            </apply>
          </math>
          <listOfParameters>
            <parameter id="P_echino1_k" value="1"/>
          </listOfParameters>
        </kineticLaw>
      </reaction>
      <reaction id="Enzyme__RNAPolymerase_28" name="RNAPolymerase" reversible="false">
        <listOfProducts>
          <speciesReference species="Protein__RAB5A"/>
        </listOfProducts>
        <listOfModifiers>
          <modifierSpeciesReference species="Protein__NANOG"/>
          <modifierSpeciesReference species="Protein__POU5F1"/>
          <modifierSpeciesReference species="Enzyme__RNAPolymerase"/>
        </listOfModifiers>
        <kineticLaw>
          <math xmlns="http://www.w3.org/1998/Math/MathML">
            <apply>
              <times/>
              <ci> P_echino1_k </ci>
              <ci> Protein__NANOG </ci>
              <ci> Protein__POU5F1 </ci>
              <apply>
                <divide/>
                <cn> 1 </cn>
                <apply>
                  <plus/>
                  <cn type="integer"> 1 </cn>
                  <cn> 1 </cn>
                </apply>
              </apply>
              <ci> Enzyme__RNAPolymerase </ci>
            </apply>
          </math>
          <listOfParameters>
            <parameter id="P_echino1_k" value="1"/>
          </listOfParameters>
        </kineticLaw>
      </reaction>
      <reaction id="Enzyme__RNAPolymerase_29" name="RNAPolymerase" reversible="false">
        <listOfProducts>
          <speciesReference species="Protein__CDX2"/>
        </listOfProducts>
        <listOfModifiers>
          <modifierSpeciesReference species="Protein__NANOG"/>
          <modifierSpeciesReference species="Protein__POU5F1"/>
          <modifierSpeciesReference species="Enzyme__RNAPolymerase"/>
        </listOfModifiers>
        <kineticLaw>
          <math xmlns="http://www.w3.org/1998/Math/MathML">
            <apply>
              <times/>
              <ci> P_echino1_k </ci>
              <ci> Protein__NANOG </ci>
              <apply>
                <divide/>
                <cn> 1 </cn>
                <apply>
                  <plus/>
                  <cn type="integer"> 1 </cn>
                  <apply>
                    <times/>
                    <cn> 1 </cn>
                    <ci> Protein__POU5F1 </ci>
                  </apply>
                </apply>
              </apply>
              <ci> Enzyme__RNAPolymerase </ci>
            </apply>
          </math>
          <listOfParameters>
            <parameter id="P_echino1_k" value="1"/>
          </listOfParameters>
        </kineticLaw>
      </reaction>
      <reaction id="Enzyme__RNAPolymerase_30" name="RNAPolymerase" reversible="false">
        <listOfProducts>
          <speciesReference species="Protein__EOMES"/>
        </listOfProducts>
        <listOfModifiers>
          <modifierSpeciesReference species="Protein__NANOG"/>
          <modifierSpeciesReference species="Protein__SOX2"/>
          <modifierSpeciesReference species="Protein__POU5F1"/>
          <modifierSpeciesReference species="Enzyme__RNAPolymerase"/>
        </listOfModifiers>
        <kineticLaw>
          <math xmlns="http://www.w3.org/1998/Math/MathML">
            <apply>
              <times/>
              <ci> P_echino1_k </ci>
              <ci> Protein__NANOG </ci>
              <ci> Protein__SOX2 </ci>
              <apply>
                <divide/>
                <cn> 1 </cn>
                <apply>
                  <plus/>
                  <cn type="integer"> 1 </cn>
                  <apply>
                    <times/>
                    <cn> 1 </cn>
                    <ci> Protein__POU5F1 </ci>
                  </apply>
                </apply>
              </apply>
              <ci> Enzyme__RNAPolymerase </ci>
            </apply>
          </math>
          <listOfParameters>
            <parameter id="P_echino1_k" value="1"/>
          </listOfParameters>
        </kineticLaw>
      </reaction>
      <reaction id="Enzyme__RNAPolymerase_31" name="RNAPolymerase" reversible="false">
        <listOfProducts>
          <speciesReference species="Protein__FGF2"/>
        </listOfProducts>
        <listOfModifiers>
          <modifierSpeciesReference species="Protein__NANOG"/>
          <modifierSpeciesReference species="Protein__POU5F1"/>
          <modifierSpeciesReference species="Protein__SOX2"/>
          <modifierSpeciesReference species="Enzyme__RNAPolymerase"/>
        </listOfModifiers>
        <kineticLaw>
          <math xmlns="http://www.w3.org/1998/Math/MathML">
            <apply>
              <times/>
              <ci> P_echino1_k </ci>
              <ci> Protein__NANOG </ci>
              <ci> Protein__POU5F1 </ci>
              <ci> Protein__SOX2 </ci>
              <apply>
                <divide/>
                <cn> 1 </cn>
                <apply>
                  <plus/>
                  <cn type="integer"> 1 </cn>
                  <cn> 1 </cn>
                </apply>
              </apply>
              <ci> Enzyme__RNAPolymerase </ci>
            </apply>
          </math>
          <listOfParameters>
            <parameter id="P_echino1_k" value="1"/>
          </listOfParameters>
        </kineticLaw>
      </reaction>
      <reaction id="Enzyme__RNAPolymerase_32" name="RNAPolymerase" reversible="false">
        <listOfProducts>
          <speciesReference species="Protein__DKK1"/>
        </listOfProducts>
        <listOfModifiers>
          <modifierSpeciesReference species="Protein__NANOG"/>
          <modifierSpeciesReference species="Protein__POU5F1"/>
          <modifierSpeciesReference species="Enzyme__RNAPolymerase"/>
        </listOfModifiers>
        <kineticLaw>
          <math xmlns="http://www.w3.org/1998/Math/MathML">
            <apply>
              <times/>
              <ci> P_echino1_k </ci>
              <ci> Protein__NANOG </ci>
              <apply>
                <divide/>
                <cn> 1 </cn>
                <apply>
                  <plus/>
                  <cn type="integer"> 1 </cn>
                  <apply>
                    <times/>
                    <cn> 1 </cn>
                    <ci> Protein__POU5F1 </ci>
                  </apply>
                </apply>
              </apply>
              <ci> Enzyme__RNAPolymerase </ci>
            </apply>
          </math>
          <listOfParameters>
            <parameter id="P_echino1_k" value="1"/>
          </listOfParameters>
        </kineticLaw>
      </reaction>
      <reaction id="Enzyme__Proteasome_0" name="Proteasome" reversible="false">
        <listOfReactants>
          <speciesReference species="Protein__TCF4"/>
        </listOfReactants>
        <listOfModifiers>
          <modifierSpeciesReference species="Enzyme__Proteasome"/>
        </listOfModifiers>
        <kineticLaw>
          <math xmlns="http://www.w3.org/1998/Math/MathML">
            <apply>
              <times/>
              <ci> P_massi_k </ci>
              <ci> Protein__TCF4 </ci>
              <ci> Enzyme__Proteasome </ci>
            </apply>
          </math>
          <listOfParameters>
            <parameter id="P_massi_k" value="1"/>
          </listOfParameters>
        </kineticLaw>
      </reaction>
      <reaction id="Enzyme__Proteasome_1" name="Proteasome" reversible="false">
        <listOfReactants>
          <speciesReference species="Protein__BAMBI"/>
        </listOfReactants>
        <listOfModifiers>
          <modifierSpeciesReference species="Enzyme__Proteasome"/>
        </listOfModifiers>
        <kineticLaw>
          <math xmlns="http://www.w3.org/1998/Math/MathML">
            <apply>
              <times/>
              <ci> P_massi_k </ci>
              <ci> Protein__BAMBI </ci>
              <ci> Enzyme__Proteasome </ci>
            </apply>
          </math>
          <listOfParameters>
            <parameter id="P_massi_k" value="1"/>
          </listOfParameters>
        </kineticLaw>
      </reaction>
      <reaction id="Enzyme__Proteasome_2" name="Proteasome" reversible="false">
        <listOfReactants>
          <speciesReference species="Protein__RAB5A"/>
        </listOfReactants>
        <listOfModifiers>
          <modifierSpeciesReference species="Enzyme__Proteasome"/>
        </listOfModifiers>
        <kineticLaw>
          <math xmlns="http://www.w3.org/1998/Math/MathML">
            <apply>
              <times/>
              <ci> P_massi_k </ci>
              <ci> Protein__RAB5A </ci>
              <ci> Enzyme__Proteasome </ci>
            </apply>
          </math>
          <listOfParameters>
            <parameter id="P_massi_k" value="1"/>
          </listOfParameters>
        </kineticLaw>
      </reaction>
      <reaction id="Enzyme__Proteasome_3" name="Proteasome" reversible="false">
        <listOfReactants>
          <speciesReference species="Protein__GNG10"/>
        </listOfReactants>
        <listOfModifiers>
          <modifierSpeciesReference species="Enzyme__Proteasome"/>
        </listOfModifiers>
        <kineticLaw>
          <math xmlns="http://www.w3.org/1998/Math/MathML">
            <apply>
              <times/>
              <ci> P_massi_k </ci>
              <ci> Protein__GNG10 </ci>
              <ci> Enzyme__Proteasome </ci>
            </apply>
          </math>
          <listOfParameters>
            <parameter id="P_massi_k" value="1"/>
          </listOfParameters>
        </kineticLaw>
      </reaction>
      <reaction id="Enzyme__Proteasome_4" name="Proteasome" reversible="false">
        <listOfReactants>
          <speciesReference species="Protein__FGF2"/>
        </listOfReactants>
        <listOfModifiers>
          <modifierSpeciesReference species="Enzyme__Proteasome"/>
        </listOfModifiers>
        <kineticLaw>
          <math xmlns="http://www.w3.org/1998/Math/MathML">
            <apply>
              <times/>
              <ci> P_massi_k </ci>
              <ci> Protein__FGF2 </ci>
              <ci> Enzyme__Proteasome </ci>
            </apply>
          </math>
          <listOfParameters>
            <parameter id="P_massi_k" value="1"/>
          </listOfParameters>
        </kineticLaw>
      </reaction>
      <reaction id="Enzyme__Proteasome_5" name="Proteasome" reversible="false">
        <listOfReactants>
          <speciesReference species="Protein__TDGF1"/>
        </listOfReactants>
        <listOfModifiers>
          <modifierSpeciesReference species="Enzyme__Proteasome"/>
        </listOfModifiers>
        <kineticLaw>
          <math xmlns="http://www.w3.org/1998/Math/MathML">
            <apply>
              <times/>
              <ci> P_massi_k </ci>
              <ci> Protein__TDGF1 </ci>
              <ci> Enzyme__Proteasome </ci>
            </apply>
          </math>
          <listOfParameters>
            <parameter id="P_massi_k" value="1"/>
          </listOfParameters>
        </kineticLaw>
      </reaction>
      <reaction id="Enzyme__Proteasome_6" name="Proteasome" reversible="false">
        <listOfReactants>
          <speciesReference species="Protein__PIP5K1C"/>
        </listOfReactants>
        <listOfModifiers>
          <modifierSpeciesReference species="Enzyme__Proteasome"/>
        </listOfModifiers>
        <kineticLaw>
          <math xmlns="http://www.w3.org/1998/Math/MathML">
            <apply>
              <times/>
              <ci> P_massi_k </ci>
              <ci> Protein__PIP5K1C </ci>
              <ci> Enzyme__Proteasome </ci>
            </apply>
          </math>
          <listOfParameters>
            <parameter id="P_massi_k" value="1"/>
          </listOfParameters>
        </kineticLaw>
      </reaction>
      <reaction id="Enzyme__Proteasome_7" name="Proteasome" reversible="false">
        <listOfReactants>
          <speciesReference species="Protein__CDX2"/>
        </listOfReactants>
        <listOfModifiers>
          <modifierSpeciesReference species="Enzyme__Proteasome"/>
        </listOfModifiers>
        <kineticLaw>
          <math xmlns="http://www.w3.org/1998/Math/MathML">
            <apply>
              <times/>
              <ci> P_massi_k </ci>
              <ci> Protein__CDX2 </ci>
              <ci> Enzyme__Proteasome </ci>
            </apply>
          </math>
          <listOfParameters>
            <parameter id="P_massi_k" value="1"/>
          </listOfParameters>
        </kineticLaw>
      </reaction>
      <reaction id="Enzyme__Proteasome_8" name="Proteasome" reversible="false">
        <listOfReactants>
          <speciesReference species="Protein__SFRP2"/>
        </listOfReactants>
        <listOfModifiers>
          <modifierSpeciesReference species="Enzyme__Proteasome"/>
        </listOfModifiers>
        <kineticLaw>
          <math xmlns="http://www.w3.org/1998/Math/MathML">
            <apply>
              <times/>
              <ci> P_massi_k </ci>
              <ci> Protein__SFRP2 </ci>
              <ci> Enzyme__Proteasome </ci>
            </apply>
          </math>
          <listOfParameters>
            <parameter id="P_massi_k" value="1"/>
          </listOfParameters>
        </kineticLaw>
      </reaction>
      <reaction id="Enzyme__Proteasome_9" name="Proteasome" reversible="false">
        <listOfReactants>
          <speciesReference species="Protein__FOXD3"/>
        </listOfReactants>
        <listOfModifiers>
          <modifierSpeciesReference species="Enzyme__Proteasome"/>
        </listOfModifiers>
        <kineticLaw>
          <math xmlns="http://www.w3.org/1998/Math/MathML">
            <apply>
              <times/>
              <ci> P_massi_k </ci>
              <ci> Protein__FOXD3 </ci>
              <ci> Enzyme__Proteasome </ci>
            </apply>
          </math>
          <listOfParameters>
            <parameter id="P_massi_k" value="1"/>
          </listOfParameters>
        </kineticLaw>
      </reaction>
      <reaction id="Enzyme__Proteasome_10" name="Proteasome" reversible="false">
        <listOfReactants>
          <speciesReference species="Protein__KDR"/>
        </listOfReactants>
        <listOfModifiers>
          <modifierSpeciesReference species="Enzyme__Proteasome"/>
        </listOfModifiers>
        <kineticLaw>
          <math xmlns="http://www.w3.org/1998/Math/MathML">
            <apply>
              <times/>
              <ci> P_massi_k </ci>
              <ci> Protein__KDR </ci>
              <ci> Enzyme__Proteasome </ci>
            </apply>
          </math>
          <listOfParameters>
            <parameter id="P_massi_k" value="1"/>
          </listOfParameters>
        </kineticLaw>
      </reaction>
      <reaction id="Enzyme__Proteasome_11" name="Proteasome" reversible="false">
        <listOfReactants>
          <speciesReference species="Protein__TSC22D1"/>
        </listOfReactants>
        <listOfModifiers>
          <modifierSpeciesReference species="Enzyme__Proteasome"/>
        </listOfModifiers>
        <kineticLaw>
          <math xmlns="http://www.w3.org/1998/Math/MathML">
            <apply>
              <times/>
              <ci> P_massi_k </ci>
              <ci> Protein__TSC22D1 </ci>
              <ci> Enzyme__Proteasome </ci>
            </apply>
          </math>
          <listOfParameters>
            <parameter id="P_massi_k" value="1"/>
          </listOfParameters>
        </kineticLaw>
      </reaction>
      <reaction id="Enzyme__Proteasome_12" name="Proteasome" reversible="false">
        <listOfReactants>
          <speciesReference species="Protein__SOX2"/>
        </listOfReactants>
        <listOfModifiers>
          <modifierSpeciesReference species="Enzyme__Proteasome"/>
        </listOfModifiers>
        <kineticLaw>
          <math xmlns="http://www.w3.org/1998/Math/MathML">
            <apply>
              <times/>
              <ci> P_massi_k </ci>
              <ci> Protein__SOX2 </ci>
              <ci> Enzyme__Proteasome </ci>
            </apply>
          </math>
          <listOfParameters>
            <parameter id="P_massi_k" value="1"/>
          </listOfParameters>
        </kineticLaw>
      </reaction>
      <reaction id="Enzyme__Proteasome_13" name="Proteasome" reversible="false">
        <listOfReactants>
          <speciesReference species="Protein__GAP43"/>
        </listOfReactants>
        <listOfModifiers>
          <modifierSpeciesReference species="Enzyme__Proteasome"/>
        </listOfModifiers>
        <kineticLaw>
          <math xmlns="http://www.w3.org/1998/Math/MathML">
            <apply>
              <times/>
              <ci> P_massi_k </ci>
              <ci> Protein__GAP43 </ci>
              <ci> Enzyme__Proteasome </ci>
            </apply>
          </math>
          <listOfParameters>
            <parameter id="P_massi_k" value="1"/>
          </listOfParameters>
        </kineticLaw>
      </reaction>
      <reaction id="Enzyme__Proteasome_14" name="Proteasome" reversible="false">
        <listOfReactants>
          <speciesReference species="Protein__PHF17"/>
        </listOfReactants>
        <listOfModifiers>
          <modifierSpeciesReference species="Enzyme__Proteasome"/>
        </listOfModifiers>
        <kineticLaw>
          <math xmlns="http://www.w3.org/1998/Math/MathML">
            <apply>
              <times/>
              <ci> P_massi_k </ci>
              <ci> Protein__PHF17 </ci>
              <ci> Enzyme__Proteasome </ci>
            </apply>
          </math>
          <listOfParameters>
            <parameter id="P_massi_k" value="1"/>
          </listOfParameters>
        </kineticLaw>
      </reaction>
      <reaction id="Enzyme__Proteasome_15" name="Proteasome" reversible="false">
        <listOfReactants>
          <speciesReference species="Protein__POU5F1"/>
        </listOfReactants>
        <listOfModifiers>
          <modifierSpeciesReference species="Enzyme__Proteasome"/>
        </listOfModifiers>
        <kineticLaw>
          <math xmlns="http://www.w3.org/1998/Math/MathML">
            <apply>
              <times/>
              <ci> P_massi_k </ci>
              <ci> Protein__POU5F1 </ci>
              <ci> Enzyme__Proteasome </ci>
            </apply>
          </math>
          <listOfParameters>
            <parameter id="P_massi_k" value="1"/>
          </listOfParameters>
        </kineticLaw>
      </reaction>
      <reaction id="Enzyme__Proteasome_16" name="Proteasome" reversible="false">
        <listOfReactants>
          <speciesReference species="Protein__TNC"/>
        </listOfReactants>
        <listOfModifiers>
          <modifierSpeciesReference species="Enzyme__Proteasome"/>
        </listOfModifiers>
        <kineticLaw>
          <math xmlns="http://www.w3.org/1998/Math/MathML">
            <apply>
              <times/>
              <ci> P_massi_k </ci>
              <ci> Protein__TNC </ci>
              <ci> Enzyme__Proteasome </ci>
            </apply>
          </math>
          <listOfParameters>
            <parameter id="P_massi_k" value="1"/>
          </listOfParameters>
        </kineticLaw>
      </reaction>
      <reaction id="Enzyme__Proteasome_17" name="Proteasome" reversible="false">
        <listOfReactants>
          <speciesReference species="Protein__EPHA1"/>
        </listOfReactants>
        <listOfModifiers>
          <modifierSpeciesReference species="Enzyme__Proteasome"/>
        </listOfModifiers>
        <kineticLaw>
          <math xmlns="http://www.w3.org/1998/Math/MathML">
            <apply>
              <times/>
              <ci> P_massi_k </ci>
              <ci> Protein__EPHA1 </ci>
              <ci> Enzyme__Proteasome </ci>
            </apply>
          </math>
          <listOfParameters>
            <parameter id="P_massi_k" value="1"/>
          </listOfParameters>
        </kineticLaw>
      </reaction>
      <reaction id="Enzyme__Proteasome_18" name="Proteasome" reversible="false">
        <listOfReactants>
          <speciesReference species="Protein__C9orf97"/>
        </listOfReactants>
        <listOfModifiers>
          <modifierSpeciesReference species="Enzyme__Proteasome"/>
        </listOfModifiers>
        <kineticLaw>
          <math xmlns="http://www.w3.org/1998/Math/MathML">
            <apply>
              <times/>
              <ci> P_massi_k </ci>
              <ci> Protein__C9orf97 </ci>
              <ci> Enzyme__Proteasome </ci>
            </apply>
          </math>
          <listOfParameters>
            <parameter id="P_massi_k" value="1"/>
          </listOfParameters>
        </kineticLaw>
      </reaction>
      <reaction id="Enzyme__Proteasome_19" name="Proteasome" reversible="false">
        <listOfReactants>
          <speciesReference species="Protein__DKK1"/>
        </listOfReactants>
        <listOfModifiers>
          <modifierSpeciesReference species="Enzyme__Proteasome"/>
        </listOfModifiers>
        <kineticLaw>
          <math xmlns="http://www.w3.org/1998/Math/MathML">
            <apply>
              <times/>
              <ci> P_massi_k </ci>
              <ci> Protein__DKK1 </ci>
              <ci> Enzyme__Proteasome </ci>
            </apply>
          </math>
          <listOfParameters>
            <parameter id="P_massi_k" value="1"/>
          </listOfParameters>
        </kineticLaw>
      </reaction>
      <reaction id="Enzyme__Proteasome_20" name="Proteasome" reversible="false">
        <listOfReactants>
          <speciesReference species="Protein__MAGED2"/>
        </listOfReactants>
        <listOfModifiers>
          <modifierSpeciesReference species="Enzyme__Proteasome"/>
        </listOfModifiers>
        <kineticLaw>
          <math xmlns="http://www.w3.org/1998/Math/MathML">
            <apply>
              <times/>
              <ci> P_massi_k </ci>
              <ci> Protein__MAGED2 </ci>
              <ci> Enzyme__Proteasome </ci>
            </apply>
          </math>
          <listOfParameters>
            <parameter id="P_massi_k" value="1"/>
          </listOfParameters>
        </kineticLaw>
      </reaction>
      <reaction id="Enzyme__Proteasome_21" name="Proteasome" reversible="false">
        <listOfReactants>
          <speciesReference species="Protein__ORC1L"/>
        </listOfReactants>
        <listOfModifiers>
          <modifierSpeciesReference species="Enzyme__Proteasome"/>
        </listOfModifiers>
        <kineticLaw>
          <math xmlns="http://www.w3.org/1998/Math/MathML">
            <apply>
              <times/>
              <ci> P_massi_k </ci>
              <ci> Protein__ORC1L </ci>
              <ci> Enzyme__Proteasome </ci>
            </apply>
          </math>
          <listOfParameters>
            <parameter id="P_massi_k" value="1"/>
          </listOfParameters>
        </kineticLaw>
      </reaction>
      <reaction id="Enzyme__Proteasome_22" name="Proteasome" reversible="false">
        <listOfReactants>
          <speciesReference species="Protein__NAALAD2"/>
        </listOfReactants>
        <listOfModifiers>
          <modifierSpeciesReference species="Enzyme__Proteasome"/>
        </listOfModifiers>
        <kineticLaw>
          <math xmlns="http://www.w3.org/1998/Math/MathML">
            <apply>
              <times/>
              <ci> P_massi_k </ci>
              <ci> Protein__NAALAD2 </ci>
              <ci> Enzyme__Proteasome </ci>
            </apply>
          </math>
          <listOfParameters>
            <parameter id="P_massi_k" value="1"/>
          </listOfParameters>
        </kineticLaw>
      </reaction>
      <reaction id="Enzyme__Proteasome_23" name="Proteasome" reversible="false">
        <listOfReactants>
          <speciesReference species="Protein__SSBP2"/>
        </listOfReactants>
        <listOfModifiers>
          <modifierSpeciesReference species="Enzyme__Proteasome"/>
        </listOfModifiers>
        <kineticLaw>
          <math xmlns="http://www.w3.org/1998/Math/MathML">
            <apply>
              <times/>
              <ci> P_massi_k </ci>
              <ci> Protein__SSBP2 </ci>
              <ci> Enzyme__Proteasome </ci>
            </apply>
          </math>
          <listOfParameters>
            <parameter id="P_massi_k" value="1"/>
          </listOfParameters>
        </kineticLaw>
      </reaction>
      <reaction id="Enzyme__Proteasome_24" name="Proteasome" reversible="false">
        <listOfReactants>
          <speciesReference species="Protein__LEFTY2"/>
        </listOfReactants>
        <listOfModifiers>
          <modifierSpeciesReference species="Enzyme__Proteasome"/>
        </listOfModifiers>
        <kineticLaw>
          <math xmlns="http://www.w3.org/1998/Math/MathML">
            <apply>
              <times/>
              <ci> P_massi_k </ci>
              <ci> Protein__LEFTY2 </ci>
              <ci> Enzyme__Proteasome </ci>
            </apply>
          </math>
          <listOfParameters>
            <parameter id="P_massi_k" value="1"/>
          </listOfParameters>
        </kineticLaw>
      </reaction>
      <reaction id="Enzyme__Proteasome_25" name="Proteasome" reversible="false">
        <listOfReactants>
          <speciesReference species="Protein__GSC"/>
        </listOfReactants>
        <listOfModifiers>
          <modifierSpeciesReference species="Enzyme__Proteasome"/>
        </listOfModifiers>
        <kineticLaw>
          <math xmlns="http://www.w3.org/1998/Math/MathML">
            <apply>
              <times/>
              <ci> P_massi_k </ci>
              <ci> Protein__GSC </ci>
              <ci> Enzyme__Proteasome </ci>
            </apply>
          </math>
          <listOfParameters>
            <parameter id="P_massi_k" value="1"/>
          </listOfParameters>
        </kineticLaw>
      </reaction>
      <reaction id="Enzyme__Proteasome_26" name="Proteasome" reversible="false">
        <listOfReactants>
          <speciesReference species="Protein__FRAT2"/>
        </listOfReactants>
        <listOfModifiers>
          <modifierSpeciesReference species="Enzyme__Proteasome"/>
        </listOfModifiers>
        <kineticLaw>
          <math xmlns="http://www.w3.org/1998/Math/MathML">
            <apply>
              <times/>
              <ci> P_massi_k </ci>
              <ci> Protein__FRAT2 </ci>
              <ci> Enzyme__Proteasome </ci>
            </apply>
          </math>
          <listOfParameters>
            <parameter id="P_massi_k" value="1"/>
          </listOfParameters>
        </kineticLaw>
      </reaction>
      <reaction id="Enzyme__Proteasome_27" name="Proteasome" reversible="false">
        <listOfReactants>
          <speciesReference species="Protein__TGIF2"/>
        </listOfReactants>
        <listOfModifiers>
          <modifierSpeciesReference species="Enzyme__Proteasome"/>
        </listOfModifiers>
        <kineticLaw>
          <math xmlns="http://www.w3.org/1998/Math/MathML">
            <apply>
              <times/>
              <ci> P_massi_k </ci>
              <ci> Protein__TGIF2 </ci>
              <ci> Enzyme__Proteasome </ci>
            </apply>
          </math>
          <listOfParameters>
            <parameter id="P_massi_k" value="1"/>
          </listOfParameters>
        </kineticLaw>
      </reaction>
      <reaction id="Enzyme__Proteasome_28" name="Proteasome" reversible="false">
        <listOfReactants>
          <speciesReference species="Protein__PAX6"/>
        </listOfReactants>
        <listOfModifiers>
          <modifierSpeciesReference species="Enzyme__Proteasome"/>
        </listOfModifiers>
        <kineticLaw>
          <math xmlns="http://www.w3.org/1998/Math/MathML">
            <apply>
              <times/>
              <ci> P_massi_k </ci>
              <ci> Protein__PAX6 </ci>
              <ci> Enzyme__Proteasome </ci>
            </apply>
          </math>
          <listOfParameters>
            <parameter id="P_massi_k" value="1"/>
          </listOfParameters>
        </kineticLaw>
      </reaction>
      <reaction id="Enzyme__Proteasome_29" name="Proteasome" reversible="false">
        <listOfReactants>
          <speciesReference species="Protein__EOMES"/>
        </listOfReactants>
        <listOfModifiers>
          <modifierSpeciesReference species="Enzyme__Proteasome"/>
        </listOfModifiers>
        <kineticLaw>
          <math xmlns="http://www.w3.org/1998/Math/MathML">
            <apply>
              <times/>
              <ci> P_massi_k </ci>
              <ci> Protein__EOMES </ci>
              <ci> Enzyme__Proteasome </ci>
            </apply>
          </math>
          <listOfParameters>
            <parameter id="P_massi_k" value="1"/>
          </listOfParameters>
        </kineticLaw>
      </reaction>
      <reaction id="Enzyme__Proteasome_30" name="Proteasome" reversible="false">
        <listOfReactants>
          <speciesReference species="Protein__NANOG"/>
        </listOfReactants>
        <listOfModifiers>
          <modifierSpeciesReference species="Enzyme__Proteasome"/>
        </listOfModifiers>
        <kineticLaw>
          <math xmlns="http://www.w3.org/1998/Math/MathML">
            <apply>
              <times/>
              <ci> P_massi_k </ci>
              <ci> Protein__NANOG </ci>
              <ci> Enzyme__Proteasome </ci>
            </apply>
          </math>
          <listOfParameters>
            <parameter id="P_massi_k" value="1"/>
          </listOfParameters>
        </kineticLaw>
      </reaction>
      <reaction id="Enzyme__Proteasome_31" name="Proteasome" reversible="false">
        <listOfReactants>
          <speciesReference species="Protein__GATA6"/>
        </listOfReactants>
        <listOfModifiers>
          <modifierSpeciesReference species="Enzyme__Proteasome"/>
        </listOfModifiers>
        <kineticLaw>
          <math xmlns="http://www.w3.org/1998/Math/MathML">
            <apply>
              <times/>
              <ci> P_massi_k </ci>
              <ci> Protein__GATA6 </ci>
              <ci> Enzyme__Proteasome </ci>
            </apply>
          </math>
          <listOfParameters>
            <parameter id="P_massi_k" value="1"/>
          </listOfParameters>
        </kineticLaw>
      </reaction>
      <reaction id="Enzyme__Proteasome_32" name="Proteasome" reversible="false">
        <listOfReactants>
          <speciesReference species="Protein__EXOSC9"/>
        </listOfReactants>
        <listOfModifiers>
          <modifierSpeciesReference species="Enzyme__Proteasome"/>
        </listOfModifiers>
        <kineticLaw>
          <math xmlns="http://www.w3.org/1998/Math/MathML">
            <apply>
              <times/>
              <ci> P_massi_k </ci>
              <ci> Protein__EXOSC9 </ci>
              <ci> Enzyme__Proteasome </ci>
            </apply>
          </math>
          <listOfParameters>
            <parameter id="P_massi_k" value="1"/>
          </listOfParameters>
        </kineticLaw>
      </reaction>
    </listOfReactions>
  </model>
</sbml>
