# Supplementary material for: In silico identification of a core regulatory network of OCT4 in human embryonic stem cells using an integrated approach
Source: BMC Genomics. 2009 Jul 15;10:314. doi: 10.1186/1471-2164-10-314 (PMC2714862; doi:10.1186/1471-2164-10-314)
Supplement: Additional file 7 — Discovered motifs as probability matrices. The text file includes the 12 identified motifs as probability matrices as received from the TAMO package [44]. [file 1471-2164-10-314-S7.txt]

>Motif_1
0.002	0.002	0.002	0.993
0.002	0.993	0.002	0.002
0.993	0.002	0.002	0.002
0.002	0.002	0.993	0.002
0.993	0.002	0.002	0.002
0.993	0.002	0.002	0.002
0.002	0.002	0.002	0.993
0.002	0.002	0.002	0.993
0.002	0.993	0.002	0.002
0.993	0.002	0.002	0.002
0.002	0.002	0.993	0.002
0.002	0.002	0.002	0.993
0.993	0.002	0.002	0.002
>Motif_2
0.010	0.006	0.006	0.978
0.010	0.006	0.006	0.978
0.010	0.329	0.651	0.010
0.655	0.006	0.038	0.300
0.332	0.167	0.264	0.236
0.978	0.006	0.006	0.010
0.010	0.006	0.006	0.978
0.010	0.006	0.974	0.010
0.010	0.974	0.006	0.010
0.623	0.006	0.006	0.365
0.687	0.006	0.297	0.010
0.978	0.006	0.006	0.010
>Motif_3
0.200	0.002	0.795	0.002
0.002	0.002	0.993	0.002
0.993	0.002	0.002	0.002
0.993	0.002	0.002	0.002
0.795	0.002	0.200	0.002
0.993	0.002	0.002	0.002
0.002	0.002	0.795	0.200
0.002	0.993	0.002	0.002
0.002	0.002	0.993	0.002
0.002	0.993	0.002	0.002
0.002	0.993	0.002	0.002
0.200	0.795	0.002	0.002
0.002	0.795	0.002	0.200
0.993	0.002	0.002	0.002
0.993	0.002	0.002	0.002
0.002	0.002	0.002	0.993
0.002	0.200	0.002	0.795
0.795	0.002	0.200	0.002
0.002	0.002	0.993	0.002
0.200	0.002	0.002	0.795
0.002	0.200	0.795	0.002
0.002	0.993	0.002	0.002
0.002	0.993	0.002	0.002
0.002	0.002	0.002	0.993
0.002	0.993	0.002	0.002
0.002	0.795	0.200	0.002
0.200	0.795	0.002	0.002
0.002	0.795	0.002	0.200
0.002	0.993	0.002	0.002
>Motif_4
0.002	0.126	0.002	0.869
0.002	0.002	0.869	0.126
0.002	0.869	0.126	0.002
0.002	0.621	0.002	0.374
0.002	0.126	0.002	0.869
0.002	0.002	0.126	0.869
0.002	0.126	0.869	0.002
0.002	0.126	0.126	0.745
0.621	0.126	0.126	0.126
0.002	0.002	0.745	0.250
0.126	0.869	0.002	0.002
0.002	0.002	0.869	0.126
0.126	0.002	0.250	0.621
0.002	0.126	0.869	0.002
0.126	0.002	0.002	0.869
0.126	0.126	0.621	0.126
0.002	0.126	0.869	0.002
0.745	0.126	0.126	0.002
0.126	0.002	0.126	0.745
0.126	0.621	0.002	0.250
0.126	0.498	0.126	0.250
0.002	0.002	0.993	0.002
0.126	0.250	0.621	0.002
0.869	0.002	0.126	0.002
>Motif_5
0.002	0.863	0.046	0.089
0.950	0.046	0.002	0.002
0.820	0.046	0.046	0.089
0.002	0.175	0.046	0.777
0.390	0.519	0.089	0.002
0.046	0.777	0.132	0.046
0.562	0.433	0.002	0.002
0.519	0.046	0.218	0.218
0.691	0.002	0.132	0.175
0.002	0.046	0.950	0.002
0.175	0.046	0.476	0.304
0.648	0.046	0.304	0.002
0.089	0.906	0.002	0.002
0.175	0.820	0.002	0.002
0.691	0.002	0.002	0.304
0.132	0.002	0.863	0.002
0.046	0.261	0.218	0.476
>Motif_6
0.300	0.300	0.101	0.300
0.002	0.993	0.002	0.002
0.300	0.696	0.002	0.002
0.101	0.002	0.894	0.002
0.002	0.894	0.101	0.002
0.498	0.002	0.399	0.101
0.300	0.002	0.696	0.002
0.101	0.795	0.002	0.101
0.101	0.200	0.002	0.696
0.002	0.200	0.101	0.696
0.200	0.002	0.795	0.002
0.002	0.399	0.597	0.002
0.002	0.200	0.498	0.300
0.696	0.002	0.101	0.200
0.399	0.498	0.101	0.002
0.300	0.597	0.101	0.002
0.002	0.498	0.300	0.200
0.002	0.399	0.300	0.300
0.597	0.399	0.002	0.002
0.002	0.002	0.993	0.002
0.101	0.002	0.894	0.002
0.597	0.002	0.399	0.002
0.399	0.200	0.101	0.300
0.101	0.101	0.795	0.002
0.002	0.002	0.894	0.101
0.200	0.002	0.101	0.696
>Motif_7
0.167	0.002	0.828	0.002
0.167	0.663	0.002	0.167
0.002	0.167	0.828	0.002
0.828	0.002	0.167	0.002
0.993	0.002	0.002	0.002
0.002	0.828	0.002	0.167
0.167	0.663	0.002	0.167
0.167	0.002	0.167	0.663
0.002	0.993	0.002	0.002
0.167	0.663	0.167	0.002
0.167	0.002	0.828	0.002
0.167	0.002	0.828	0.002
0.663	0.333	0.002	0.002
0.663	0.167	0.167	0.002
0.002	0.002	0.663	0.333
0.002	0.167	0.002	0.828
0.002	0.167	0.828	0.002
0.663	0.002	0.333	0.002
0.002	0.828	0.167	0.002
0.993	0.002	0.002	0.002
0.002	0.002	0.663	0.333
0.002	0.002	0.167	0.828
0.663	0.167	0.167	0.002
0.828	0.002	0.002	0.167
0.002	0.993	0.002	0.002
0.993	0.002	0.002	0.002
0.002	0.002	0.993	0.002
0.663	0.167	0.167	0.002
0.167	0.167	0.663	0.002
0.663	0.167	0.167	0.002
>Motif_8
0.002	0.663	0.002	0.333
0.993	0.002	0.002	0.002
0.002	0.333	0.002	0.663
0.002	0.002	0.993	0.002
0.002	0.002	0.002	0.993
0.167	0.002	0.828	0.002
0.002	0.498	0.002	0.498
0.002	0.167	0.002	0.828
0.002	0.002	0.993	0.002
0.002	0.002	0.002	0.993
0.167	0.002	0.663	0.167
0.002	0.333	0.002	0.663
0.828	0.167	0.002	0.002
0.002	0.333	0.498	0.167
0.828	0.002	0.167	0.002
0.002	0.002	0.167	0.828
0.002	0.993	0.002	0.002
0.333	0.663	0.002	0.002
0.993	0.002	0.002	0.002
0.002	0.002	0.002	0.993
0.333	0.167	0.498	0.002
0.002	0.002	0.002	0.993
0.002	0.002	0.002	0.993
0.993	0.002	0.002	0.002
0.002	0.167	0.002	0.828
0.002	0.002	0.002	0.993
0.002	0.002	0.993	0.002
>Motif_9
0.002	0.002	0.993	0.002
0.993	0.002	0.002	0.002
0.869	0.126	0.002	0.002
0.993	0.002	0.002	0.002
0.869	0.002	0.002	0.126
0.498	0.250	0.126	0.126
0.250	0.002	0.745	0.002
0.250	0.498	0.126	0.126
0.002	0.126	0.869	0.002
0.002	0.250	0.745	0.002
0.002	0.002	0.993	0.002
0.250	0.745	0.002	0.002
0.002	0.002	0.745	0.250
0.002	0.621	0.126	0.250
0.002	0.002	0.993	0.002
0.002	0.250	0.498	0.250
0.002	0.002	0.126	0.869
0.002	0.745	0.250	0.002
0.002	0.002	0.126	0.869
0.250	0.002	0.126	0.621
0.002	0.002	0.002	0.993
0.002	0.002	0.993	0.002
0.002	0.002	0.002	0.993
0.002	0.002	0.002	0.993
0.002	0.002	0.621	0.374
>Motif_10
0.967	0.009	0.009	0.015
0.681	0.009	0.009	0.301
0.586	0.009	0.009	0.396
0.015	0.009	0.009	0.967
0.015	0.009	0.961	0.015
0.015	0.961	0.009	0.015
0.967	0.009	0.009	0.015
0.729	0.009	0.247	0.015
0.967	0.009	0.009	0.015
0.015	0.009	0.009	0.967
>Motif_11
0.052	0.365	0.198	0.385
0.218	0.698	0.032	0.052
0.052	0.698	0.198	0.052
0.052	0.698	0.032	0.218
0.385	0.032	0.032	0.552
0.218	0.698	0.032	0.052
0.052	0.865	0.032	0.052
0.218	0.365	0.032	0.385
0.052	0.698	0.032	0.218
0.052	0.865	0.032	0.052
0.052	0.698	0.032	0.218
0.885	0.032	0.032	0.052
0.218	0.198	0.365	0.218
0.052	0.865	0.032	0.052
0.052	0.532	0.032	0.385
0.218	0.698	0.032	0.052
0.052	0.698	0.032	0.218
>Motif_12
0.167	0.035	0.200	0.597
0.167	0.002	0.597	0.233
0.068	0.035	0.035	0.861
0.002	0.101	0.762	0.134
0.167	0.035	0.002	0.795
0.134	0.002	0.828	0.035
0.035	0.134	0.002	0.828
0.498	0.101	0.300	0.101
0.101	0.002	0.101	0.795
0.101	0.068	0.795	0.035
0.002	0.432	0.134	0.432
0.233	0.068	0.663	0.035
0.035	0.233	0.002	0.729
0.233	0.002	0.597	0.167
0.035	0.035	0.068	0.861
0.035	0.002	0.828	0.134
0.101	0.068	0.002	0.828
0.035	0.101	0.762	0.101
